# Supplementary material for: 2-Meth­oxy-3-[(3,4,5-trimethoxy­anilino)methyl­idene]-3,4-dihydro-2H-1-benzopyran-4-one
Source: Acta Crystallogr Sect E Struct Rep Online. 2009 Dec 24;66(Pt 1):o246. doi: 10.1107/S1600536809054889 (PMC2980241; doi:10.1107/S1600536809054889)
Supplement: Supplementary file 1 [file e-66-0o246-sup1.cif]

##############################################################################
###                                                                        ###
###        Electronic paper (Acta Crystallographica Section E)             ###
###                                                                        ###
##############################################################################
#                                                                            #
# This CIF contains the data in a paper accepted for publication in Acta     #
# Crystallographica Section E. It conforms to the requirements of Notes      #
# for Authors for Section E, and has been peer reviewed under the auspices   #
# of the IUCr Commission on Journals.                                        #
#                                                                            #
# Full details of the Crystallographic Information File format               #
# are given in the paper "The Crystallographic Information File (CIF):       #
# a New Standard Archive File for Crystallography" by S. R. Hall, F. H.      #
# Allen and I. D. Brown [Acta Cryst. (1991), A47, 655-685].                  #
#                                                                            #
# The current version of the core CIF dictionary is obtainable from          #
# ftp://ftp.iucr.org/pub/cif_core.dic. The current version number is 2.4.    #
#                                                                            #
# Software is freely available for graphical display of the structure(s) in  #
# this CIF.  For information consult the CIF home page http://www.iucr.org/  #
# cif/home.html                                                              #
#                                                                            #
# This file may be used for bona fide research purposes within the           #
# scientific community so long as proper attribution is given to the journal # 
# article from which it was obtained.                                        #
#                                                                            #
##############################################################################
                                             
data_global
_audit_creation_method     'PARSTCIF'
_journal_date_recd_electronic     2009-12-09
_journal_date_accepted     2009-12-21
_journal_name_full     'Acta Crystallographica, Section E'
_journal_year     2010
_journal_volume     66
_journal_issue      1
_journal_page_first     o246
_journal_page_last     o246
_journal_paper_category     QO
_journal_coeditor_code     CV2678
_publ_contact_author
;
     MALECKA, Magdalena
     Department of Crystallography and Crystall Chemistry
     University of Lodz
     Pomorska 149 153
     PL-90236 Lodz
     Poland
;
_publ_contact_author_email     'malecka@uni.lodz.pl'
_publ_contact_author_fax     '010 48 42 6355617'
_publ_contact_author_phone     '010 48 42 6355740'
_publ_section_title
;\
2-Methoxy-3-[(3,4,5-trimethoxyanilino)methylidene]-3,4-dihydro-2<i>H</i>-1-\
benzopyran-4-one
;
loop_
    _publ_author_name
    _publ_author_address
    '    Ma\/lecka,  Magdalena'
;
     Department of Crystallography and Crystal Chemistry
     University of \/L\'od\'z
     Pomorska 149/153
     PL-90236 \/L\'od\'z
     Poland
;
    '    Cio\/lkowski, Micha\/l '
;
     Department of Cosmetic Raw Materials Chemistry
     Faculty of Pharmacy,
     Medical University of \/L\'od\'z
     Muszy\'nskiego 1
     PL-90151 \/L\'od\'z
     Poland
;
    '    Budzisz, El\.zbieta '
;
     Department of Cosmetic Raw Materials Chemistry
     Faculty of Pharmacy,
     Medical University of \/L\'od\'z
     Muszy\'nskiego 1
     PL-90151 \/L\'od\'z
     Poland
;
data_I
_audit_creation_method     SHELXL-97
_chemical_name_systematic
;
2-Methoxy-3-[(3,4,5-trimethoxyanilino)methylidene]-3,4-dihydro-
2<i>H</i>-1-benzopyran-4-one
;
_chemical_name_common     ?
_chemical_formula_moiety     'C20 H21 N O6'
_chemical_formula_sum     'C20 H21 N O6'
_chemical_formula_iupac     'C20 H21 N O6'
_chemical_formula_weight     371.38
_chemical_melting_point     '408.2'
_symmetry_cell_setting     'monoclinic'
_symmetry_space_group_name_H-M     'P 21/c'
_symmetry_space_group_name_Hall     '-P 2ybc'
loop_
    _symmetry_equiv_pos_as_xyz
    'x, y, z'
    '-x, y+1/2, -z+1/2'
    '-x, -y, -z'
    'x, -y-1/2, z-1/2'
_cell_length_a     11.6145(6)
_cell_length_b     20.8689(9)
_cell_length_c     7.3728(5)
_cell_angle_alpha     90.00
_cell_angle_beta     94.533(5)
_cell_angle_gamma     90.00
_cell_volume     1781.44(17)
_cell_formula_units_Z     4
_cell_measurement_reflns_used     4015
_cell_measurement_theta_min     3.8190
_cell_measurement_theta_max     62.5859
_cell_measurement_temperature     100(2)
_exptl_crystal_description     'needle'
_exptl_crystal_colour     'light yellow'
_exptl_crystal_size_max     0.2
_exptl_crystal_size_mid     0.05
_exptl_crystal_size_min     0.03
_exptl_crystal_density_diffrn     1.385
_exptl_crystal_density_meas     ?
_exptl_crystal_density_method     'not measured'
_exptl_crystal_F_000     784
_exptl_absorpt_coefficient_mu     0.855
_exptl_absorpt_correction_type     multi-scan
_exptl_absorpt_process_details     '(CrysAlis RED; Oxford Diffraction, 2009)'
_exptl_absorpt_correction_T_min     0.84431
_exptl_absorpt_correction_T_max     1.00000
_diffrn_ambient_temperature     100(2)
_diffrn_radiation_type     CuK\a
_diffrn_radiation_wavelength     1.54184
_diffrn_radiation_source     'fine-focus sealed tube'
_diffrn_radiation_monochromator     graphite
_diffrn_measurement_device_type     'Oxford Diffraction Gemini E Ultra'
_diffrn_measurement_method     \w
_diffrn_detector_area_resol_mean     ?
_diffrn_reflns_number     7511
_diffrn_reflns_av_R_equivalents     0.0236
_diffrn_reflns_av_sigmaI/netI     0.0237
_diffrn_reflns_theta_min     3.82
_diffrn_reflns_theta_max     62.72
_diffrn_reflns_theta_full     62.72
_diffrn_measured_fraction_theta_max     0.997
_diffrn_measured_fraction_theta_full     0.997
_diffrn_reflns_limit_h_min     -13
_diffrn_reflns_limit_h_max     12
_diffrn_reflns_limit_k_min     -23
_diffrn_reflns_limit_k_max     24
_diffrn_reflns_limit_l_min     -8
_diffrn_reflns_limit_l_max     8
_diffrn_standards_number     0
_diffrn_standards_interval_count     0
_diffrn_standards_interval_time     0
_diffrn_standards_decay_%     0
_refine_special_details
;
Refinement of <i>F</i>^2^ against ALL reflections. The weighted <i>R</i>-factor
<i>wR</i> and goodness of fit <i>S</i> are based on <i>F</i>^2^, conventional
<i>R</i>-factors <i>R</i> are based on <i>F</i>, with <i>F</i> set to zero for
negative <i>F</i>^2^. The threshold expression of <i>F</i>^2^ >
\s(<i>F</i>^2^) is used only for calculating <i>R</i>-factors(gt) <i>etc</i>.
and is not relevant to the choice of reflections for refinement.
<i>R</i>-factors based on <i>F</i>^2^ are statistically about twice as large
as those based on <i>F</i>, and <i>R</i>- factors based on ALL data will be
even larger.
;
_reflns_number_total     2862
_reflns_number_gt     2344
_reflns_threshold_expression     I>2sigma(I)
_refine_ls_structure_factor_coef     Fsqd
_refine_ls_matrix_type     full
_refine_ls_R_factor_all     0.0468
_refine_ls_R_factor_gt     0.0370
_refine_ls_wR_factor_gt     0.0968
_refine_ls_wR_factor_ref     0.1011
_refine_ls_goodness_of_fit_ref     1.048
_refine_ls_restrained_S_all     1.048
_refine_ls_number_reflns     2862
_refine_ls_number_parameters     248
_refine_ls_number_restraints     0
_refine_ls_hydrogen_treatment     constr
_refine_ls_weighting_scheme     calc
_refine_ls_weighting_details
         'calc w=1/[\s^2^(Fo^2^)+(0.0639P)^2^+0.2369P] where P=(Fo^2^+2Fc^2^)/3'
_atom_sites_solution_hydrogens     geom
_atom_sites_solution_primary     direct
_atom_sites_solution_secondary     difmap
_refine_ls_shift/su_max     0.001
_refine_ls_shift/su_mean     0.000
_refine_diff_density_max     0.382
_refine_diff_density_min     -0.220
_refine_ls_extinction_method     none
_refine_ls_extinction_coef     ?
loop_
    _atom_type_symbol
    _atom_type_description
    _atom_type_scat_dispersion_real
    _atom_type_scat_dispersion_imag
    _atom_type_scat_source
    'C' 'C' 0.0181 0.0091
                         'International Tables Vol C Tables 4.2.6.8 and 6.1.1.4'
    'H' 'H' 0.0000 0.0000
                         'International Tables Vol C Tables 4.2.6.8 and 6.1.1.4'
    'O' 'O' 0.0492 0.0322
                         'International Tables Vol C Tables 4.2.6.8 and 6.1.1.4'
    'N' 'N' 0.0311 0.0180
                         'International Tables Vol C Tables 4.2.6.8 and 6.1.1.4'
_computing_data_collection
;
CrysAlis CCD (Oxford Diffraction, 2009)
;
_computing_cell_refinement
;
CrysAlis RED (Oxford Diffraction, 2009)
;
_computing_data_reduction
;
CrysAlis RED (Oxford Diffraction, 2009)
;
_computing_structure_solution     'SHELXS97 (Sheldrick, 2008)'
_computing_structure_refinement     'SHELXL97 (Sheldrick, 2008)'
_computing_molecular_graphics     'PLATON (Spek, 2009)'
_computing_publication_material     'PLATON (Spek, 2009)'
loop_
    _atom_site_type_symbol
    _atom_site_label
    _atom_site_fract_x
    _atom_site_fract_y
    _atom_site_fract_z
    _atom_site_U_iso_or_equiv
    _atom_site_adp_type
    _atom_site_calc_flag
    _atom_site_refinement_flags
    _atom_site_occupancy
    _atom_site_disorder_assembly
    _atom_site_disorder_group
    O O1 1.23908(9) 0.33541(5) 0.31295(15) 0.0255(3) Uani d . 1 . .
    O O4 0.95775(10) 0.38347(5) 0.58323(17) 0.0289(3) Uani d . 1 . .
    O O2 1.09596(10) 0.35060(5) 0.07967(15) 0.0260(3) Uani d . 1 . .
    O O5 0.47817(9) 0.21086(5) 0.59973(16) 0.0249(3) Uani d . 1 . .
    O O6 0.53215(9) 0.08807(5) 0.56606(15) 0.0238(3) Uani d . 1 . .
    O O7 0.74024(10) 0.05173(5) 0.46838(16) 0.0244(3) Uani d . 1 . .
    C C2 1.12917(14) 0.31326(8) 0.2334(2) 0.0235(4) Uani d . 1 . .
    H H2 1.1368 0.2676 0.1952 0.028 Uiso calc R 1 . .
    C C3 1.03717(14) 0.31789(7) 0.3633(2) 0.0210(3) Uani d . 1 . .
    C C4 1.03657(14) 0.37260(8) 0.4811(2) 0.0222(4) Uani d . 1 . .
    C C5 1.14364(15) 0.47322(8) 0.5741(2) 0.0275(4) Uani d . 1 . .
    H H5 1.0785 0.4873 0.6335 0.033 Uiso calc R 1 . .
    C C6 1.24169(16) 0.51097(8) 0.5790(2) 0.0310(4) Uani d . 1 . .
    H H6 1.2445 0.5507 0.6421 0.037 Uiso calc R 1 . .
    C C7 1.33615(15) 0.49006(8) 0.4906(2) 0.0316(4) Uani d . 1 . .
    H H7 1.4031 0.5163 0.4924 0.038 Uiso calc R 1 . .
    C C8 1.33492(15) 0.43197(8) 0.3999(2) 0.0285(4) Uani d . 1 . .
    H H8 1.4003 0.4181 0.3407 0.034 Uiso calc R 1 . .
    C C9 1.13951(14) 0.41457(8) 0.4826(2) 0.0226(4) Uani d . 1 . .
    C C10 1.23612(14) 0.39430(8) 0.3972(2) 0.0239(4) Uani d . 1 . .
    C C31 0.95368(14) 0.27129(7) 0.3632(2) 0.0205(3) Uani d . 1 . .
    H H31 0.9631 0.2339 0.2922 0.025 Uiso calc R 1 . .
    N N1 0.86037(11) 0.27528(6) 0.45664(18) 0.0204(3) Uani d . 1 . .
    H H1 0.8488 0.3121 0.5103 0.025 Uiso calc R 1 . .
    C C33 0.77785(14) 0.22652(7) 0.4788(2) 0.0189(3) Uani d . 1 . .
    C C34 0.66962(14) 0.24532(7) 0.5266(2) 0.0201(3) Uani d . 1 . .
    H H34 0.6521 0.2894 0.5404 0.024 Uiso calc R 1 . .
    C C35 0.58738(13) 0.19877(7) 0.5540(2) 0.0197(3) Uani d . 1 . .
    C C36 0.61350(14) 0.13378(7) 0.5328(2) 0.0209(3) Uani d . 1 . .
    C C37 0.72250(14) 0.11622(7) 0.4839(2) 0.0202(3) Uani d . 1 . .
    C C38 0.80637(14) 0.16237(7) 0.4574(2) 0.0198(3) Uani d . 1 . .
    H H38 0.8810 0.1503 0.4257 0.024 Uiso calc R 1 . .
    C C12 0.44405(15) 0.27643(8) 0.6067(2) 0.0270(4) Uani d . 1 . .
    H H12A 0.4956 0.2992 0.6964 0.041 Uiso calc R 1 . .
    H H12B 0.3645 0.2791 0.6417 0.041 Uiso calc R 1 . .
    H H12C 0.4486 0.2960 0.4867 0.041 Uiso calc R 1 . .
    C C13 0.46540(14) 0.06810(8) 0.4033(2) 0.0268(4) Uani d . 1 . .
    H H13A 0.4261 0.1053 0.3458 0.040 Uiso calc R 1 . .
    H H13B 0.4079 0.0364 0.4343 0.040 Uiso calc R 1 . .
    H H13C 0.5167 0.0490 0.3188 0.040 Uiso calc R 1 . .
    C C14 0.85363(14) 0.03145(8) 0.4304(2) 0.0270(4) Uani d . 1 . .
    H H14A 0.8719 0.0485 0.3122 0.040 Uiso calc R 1 . .
    H H14B 0.8565 -0.0155 0.4275 0.040 Uiso calc R 1 . .
    H H14C 0.9101 0.0474 0.5255 0.040 Uiso calc R 1 . .
    C C11 1.18116(17) 0.35023(9) -0.0509(2) 0.0344(4) Uani d . 1 . .
    H H11A 1.2485 0.3752 -0.0039 0.052 Uiso calc R 1 . .
    H H11B 1.1484 0.3693 -0.1651 0.052 Uiso calc R 1 . .
    H H11C 1.2047 0.3060 -0.0731 0.052 Uiso calc R 1 . .
loop_
    _atom_site_aniso_label
    _atom_site_aniso_U_11
    _atom_site_aniso_U_22
    _atom_site_aniso_U_33
    _atom_site_aniso_U_12
    _atom_site_aniso_U_13
    _atom_site_aniso_U_23
    O1 0.0172(6) 0.0308(6) 0.0284(6) -0.0008(5) 0.0019(5) -0.0014(5)
    O4 0.0269(7) 0.0251(6) 0.0361(7) -0.0055(5) 0.0123(6) -0.0058(5)
    O2 0.0259(6) 0.0284(6) 0.0240(6) -0.0016(5) 0.0044(5) 0.0024(5)
    O5 0.0189(6) 0.0225(6) 0.0343(7) 0.0013(4) 0.0078(5) -0.0024(5)
    O6 0.0221(6) 0.0213(6) 0.0285(6) -0.0054(4) 0.0056(5) 0.0009(5)
    O7 0.0229(6) 0.0163(5) 0.0349(7) 0.0006(4) 0.0080(5) 0.0002(5)
    C2 0.0197(8) 0.0256(8) 0.0253(9) -0.0017(6) 0.0021(7) 0.0022(7)
    C3 0.0188(8) 0.0237(8) 0.0204(8) -0.0001(6) 0.0013(6) 0.0012(6)
    C4 0.0198(8) 0.0234(8) 0.0234(8) -0.0014(6) 0.0028(7) 0.0037(7)
    C5 0.0277(10) 0.0290(9) 0.0260(9) -0.0047(7) 0.0037(7) 0.0025(7)
    C6 0.0344(10) 0.0290(9) 0.0288(9) -0.0099(7) -0.0031(8) 0.0020(7)
    C7 0.0222(9) 0.0375(10) 0.0343(10) -0.0095(7) -0.0037(8) 0.0096(8)
    C8 0.0179(9) 0.0379(10) 0.0294(9) -0.0026(7) 0.0003(7) 0.0062(8)
    C9 0.0214(9) 0.0266(8) 0.0196(8) -0.0038(6) 0.0003(6) 0.0032(6)
    C10 0.0215(9) 0.0286(8) 0.0210(8) -0.0010(7) -0.0016(7) 0.0059(7)
    C31 0.0209(8) 0.0227(8) 0.0178(7) -0.0009(6) 0.0004(6) 0.0004(6)
    N1 0.0188(7) 0.0194(6) 0.0233(7) -0.0031(5) 0.0023(6) -0.0007(5)
    C33 0.0189(8) 0.0215(8) 0.0162(7) -0.0031(6) 0.0001(6) 0.0009(6)
    C34 0.0212(9) 0.0187(7) 0.0204(8) -0.0008(6) 0.0009(6) -0.0008(6)
    C35 0.0174(8) 0.0228(8) 0.0189(8) 0.0012(6) 0.0024(6) -0.0007(6)
    C36 0.0199(8) 0.0218(8) 0.0209(8) -0.0033(6) 0.0025(6) 0.0014(6)
    C37 0.0223(8) 0.0186(7) 0.0198(8) 0.0005(6) 0.0025(6) -0.0001(6)
    C38 0.0172(8) 0.0223(8) 0.0201(8) 0.0004(6) 0.0033(6) 0.0008(6)
    C12 0.0229(9) 0.0250(8) 0.0333(9) 0.0057(7) 0.0036(7) -0.0035(7)
    C13 0.0213(9) 0.0224(8) 0.0365(10) -0.0035(6) 0.0009(7) 0.0008(7)
    C14 0.0238(9) 0.0216(8) 0.0364(10) 0.0042(6) 0.0085(8) 0.0000(7)
    C11 0.0363(11) 0.0399(10) 0.0284(9) -0.0068(8) 0.0118(8) -0.0006(8)
_geom_special_details
;
All e.s.d.'s (except the e.s.d. in the dihedral angle between two l.s. planes)
are estimated using the full covariance matrix. The cell e.s.d.'s are taken
into account individually in the estimation of e.s.d.'s in distances, angles
and torsion angles; correlations between e.s.d.'s in cell parameters are only
used when they are defined by crystal symmetry. An approximate (isotropic)
treatment of cell e.s.d.'s is used for estimating e.s.d.'s involving l.s.
planes.
;
loop_
    _geom_bond_atom_site_label_1
    _geom_bond_atom_site_label_2
    _geom_bond_site_symmetry_2
    _geom_bond_distance
    _geom_bond_publ_flag
    O1 C10 . 1.379(2) ?
    O1 C2 . 1.438(2) ?
    O4 C4 . 1.251(2) ?
    O2 C2 . 1.4042(19) ?
    O2 C11 . 1.434(2) ?
    O5 C35 . 1.3614(19) ?
    O5 C12 . 1.4267(19) ?
    O6 C36 . 1.3781(19) ?
    O6 C13 . 1.438(2) ?
    O7 C37 . 1.3677(18) ?
    O7 C14 . 1.4318(19) ?
    C2 C3 . 1.493(2) ?
    C2 H2 . 1.0000 ?
    C3 C31 . 1.373(2) ?
    C3 C4 . 1.435(2) ?
    C4 C9 . 1.481(2) ?
    C5 C6 . 1.383(2) ?
    C5 C9 . 1.397(2) ?
    C5 H5 . 0.9500 ?
    C6 C7 . 1.390(3) ?
    C6 H6 . 0.9500 ?
    C7 C8 . 1.384(3) ?
    C7 H7 . 0.9500 ?
    C8 C10 . 1.390(2) ?
    C8 H8 . 0.9500 ?
    C9 C10 . 1.395(2) ?
    C31 N1 . 1.332(2) ?
    C31 H31 . 0.9500 ?
    N1 C33 . 1.416(2) ?
    N1 H1 . 0.8800 ?
    C33 C34 . 1.389(2) ?
    C33 C38 . 1.391(2) ?
    C34 C35 . 1.388(2) ?
    C34 H34 . 0.9500 ?
    C35 C36 . 1.401(2) ?
    C36 C37 . 1.393(2) ?
    C37 C38 . 1.394(2) ?
    C38 H38 . 0.9500 ?
    C12 H12A . 0.9800 ?
    C12 H12B . 0.9800 ?
    C12 H12C . 0.9800 ?
    C13 H13A . 0.9800 ?
    C13 H13B . 0.9800 ?
    C13 H13C . 0.9800 ?
    C14 H14A . 0.9800 ?
    C14 H14B . 0.9800 ?
    C14 H14C . 0.9800 ?
    C11 H11A . 0.9800 ?
    C11 H11B . 0.9800 ?
    C11 H11C . 0.9800 ?
loop_
    _geom_angle_atom_site_label_1
    _geom_angle_atom_site_label_2
    _geom_angle_atom_site_label_3
    _geom_angle_site_symmetry_1
    _geom_angle_site_symmetry_3
    _geom_angle
    _geom_angle_publ_flag
    C10 O1 C2 . . 114.66(12) ?
    C2 O2 C11 . . 112.27(13) ?
    C35 O5 C12 . . 116.97(12) ?
    C36 O6 C13 . . 112.60(12) ?
    C37 O7 C14 . . 117.01(12) ?
    O2 C2 O1 . . 109.21(12) ?
    O2 C2 C3 . . 108.48(13) ?
    O1 C2 C3 . . 112.02(13) ?
    O2 C2 H2 . . 109.0 ?
    O1 C2 H2 . . 109.0 ?
    C3 C2 H2 . . 109.0 ?
    C31 C3 C4 . . 121.76(15) ?
    C31 C3 C2 . . 119.67(14) ?
    C4 C3 C2 . . 118.53(14) ?
    O4 C4 C3 . . 123.18(14) ?
    O4 C4 C9 . . 121.12(15) ?
    C3 C4 C9 . . 115.62(14) ?
    C6 C5 C9 . . 120.58(17) ?
    C6 C5 H5 . . 119.7 ?
    C9 C5 H5 . . 119.7 ?
    C5 C6 C7 . . 119.20(17) ?
    C5 C6 H6 . . 120.4 ?
    C7 C6 H6 . . 120.4 ?
    C8 C7 C6 . . 121.54(16) ?
    C8 C7 H7 . . 119.2 ?
    C6 C7 H7 . . 119.2 ?
    C7 C8 C10 . . 118.64(16) ?
    C7 C8 H8 . . 120.7 ?
    C10 C8 H8 . . 120.7 ?
    C10 C9 C5 . . 119.05(15) ?
    C10 C9 C4 . . 119.66(15) ?
    C5 C9 C4 . . 121.24(15) ?
    O1 C10 C8 . . 117.42(15) ?
    O1 C10 C9 . . 121.56(14) ?
    C8 C10 C9 . . 120.98(16) ?
    N1 C31 C3 . . 123.98(15) ?
    N1 C31 H31 . . 118.0 ?
    C3 C31 H31 . . 118.0 ?
    C31 N1 C33 . . 126.91(13) ?
    C31 N1 H1 . . 116.5 ?
    C33 N1 H1 . . 116.5 ?
    C34 C33 C38 . . 121.93(14) ?
    C34 C33 N1 . . 117.44(13) ?
    C38 C33 N1 . . 120.61(14) ?
    C35 C34 C33 . . 119.10(14) ?
    C35 C34 H34 . . 120.4 ?
    C33 C34 H34 . . 120.4 ?
    O5 C35 C34 . . 124.86(14) ?
    O5 C35 C36 . . 114.91(13) ?
    C34 C35 C36 . . 120.23(15) ?
    O6 C36 C37 . . 120.92(14) ?
    O6 C36 C35 . . 119.52(14) ?
    C37 C36 C35 . . 119.53(14) ?
    O7 C37 C36 . . 115.26(14) ?
    O7 C37 C38 . . 123.80(14) ?
    C36 C37 C38 . . 120.93(14) ?
    C33 C38 C37 . . 118.27(15) ?
    C33 C38 H38 . . 120.9 ?
    C37 C38 H38 . . 120.9 ?
    O5 C12 H12A . . 109.5 ?
    O5 C12 H12B . . 109.5 ?
    H12A C12 H12B . . 109.5 ?
    O5 C12 H12C . . 109.5 ?
    H12A C12 H12C . . 109.5 ?
    H12B C12 H12C . . 109.5 ?
    O6 C13 H13A . . 109.5 ?
    O6 C13 H13B . . 109.5 ?
    H13A C13 H13B . . 109.5 ?
    O6 C13 H13C . . 109.5 ?
    H13A C13 H13C . . 109.5 ?
    H13B C13 H13C . . 109.5 ?
    O7 C14 H14A . . 109.5 ?
    O7 C14 H14B . . 109.5 ?
    H14A C14 H14B . . 109.5 ?
    O7 C14 H14C . . 109.5 ?
    H14A C14 H14C . . 109.5 ?
    H14B C14 H14C . . 109.5 ?
    O2 C11 H11A . . 109.5 ?
    O2 C11 H11B . . 109.5 ?
    H11A C11 H11B . . 109.5 ?
    O2 C11 H11C . . 109.5 ?
    H11A C11 H11C . . 109.5 ?
    H11B C11 H11C . . 109.5 ?
loop_
    _geom_hbond_atom_site_label_D
    _geom_hbond_atom_site_label_H
    _geom_hbond_atom_site_label_A
    _geom_hbond_site_symmetry_A
    _geom_hbond_distance_DH
    _geom_hbond_distance_HA
    _geom_hbond_distance_DA
    _geom_hbond_angle_DHA
    _geom_hbond_publ_flag
    N1 H1 O4 . 0.88 2.00 2.661(2) 131 y
    C14 H14A O4 4_565 0.98 2.48 3.414(2) 160 y
