# Supplementary material for: 2-Meth­oxy-3-[(3,4,5-trimethoxy­anilino)methyl­idene]-3,4-dihydro-2H-1-benzopyran-4-one
Source: Acta Crystallogr Sect E Struct Rep Online. 2009 Dec 24;66(Pt 1):o246. doi: 10.1107/S1600536809054889 (PMC2980241; doi:10.1107/S1600536809054889)
Supplement: Supplementary file 2 [file e-66-0o246-Isup2.hkl]

# 
# h,k,l, Fc-squared, Fo-squared, sigma(Fo-squared) and status flag 
# 
data_I
_shelx_title ' mdp_last' 
_shelx_refln_list_code          4 
_shelx_F_calc_maximum      275.15 
_exptl_crystal_F_000       784.00 
_reflns_d_resolution_high  0.8674 
 
loop_ 
 _symmetry_equiv_pos_as_xyz 
 'x, y, z' 
 '-x, y+1/2, -z+1/2' 
 '-x, -y, -z' 
 'x, -y-1/2, z-1/2' 
 
_cell_length_a    11.6145 
_cell_length_b    20.8689 
_cell_length_c     7.3728 
_cell_angle_alpha  90.000 
_cell_angle_beta   94.533 
_cell_angle_gamma  90.000 
 
_shelx_F_squared_multiplier     1.000 
 
loop_ 
 _refln_index_h 
 _refln_index_k 
 _refln_index_l 
 _refln_F_squared_calc 
 _refln_F_squared_meas 
 _refln_F_squared_sigma 
 _refln_observed_status 
   1   0   0     1637.15     1620.78     70.13 o 
   2   0   0      351.60      332.80      3.34 o 
   3   0   0     8372.83     7801.70    103.76 o 
   4   0   0      914.64      860.44     72.53 o 
   5   0   0      301.62      262.57     13.35 o 
   6   0   0        8.06        5.56      8.83 o 
   7   0   0        2.45        2.31      7.39 o 
   8   0   0      848.37      901.72     14.67 o 
   9   0   0       74.32       77.34      8.02 o 
  10   0   0     3204.02     3119.71     30.81 o 
  11   0   0     1430.23     1520.23     23.04 o 
  12   0   0      114.84      130.80      9.61 o 
  13   0   0       12.76       14.00      6.15 o 
   1   1   0      133.35      121.49      2.49 o 
   2   1   0     1780.81     1679.57     10.64 o 
   3   1   0      365.30      349.49      5.55 o 
   4   1   0      521.51      486.56    107.57 o 
   5   1   0      483.48      473.91     11.19 o 
   6   1   0     1059.93     1145.77     17.73 o 
   7   1   0        5.44       -0.18      5.81 o 
   8   1   0     1030.95      998.24     10.71 o 
   9   1   0      329.99      360.92      8.28 o 
  10   1   0        1.03        4.11      6.25 o 
  11   1   0        0.51        0.50      6.03 o 
  12   1   0       30.97       30.74      5.81 o 
  13   1   0      105.31      110.41      5.47 o 
   0   2   0     3013.07     2739.09     12.93 o 
   1   2   0      320.68      269.85      5.36 o 
   2   2   0     4548.13     4040.02     37.28 o 
   3   2   0      256.87      239.09      5.22 o 
   4   2   0        6.44        4.18      1.96 o 
   5   2   0      665.32      557.19    195.59 o 
   6   2   0        1.56       -0.92      8.77 o 
   7   2   0      241.21      264.48     14.28 o 
   8   2   0      339.96      318.66      6.90 o 
   9   2   0       24.04       26.05      5.31 o 
  10   2   0      274.60      284.53     16.81 o 
  11   2   0      219.94      211.81      8.12 o 
  12   2   0      202.42      217.05      7.33 o 
  13   2   0       81.94       74.87      4.91 o 
   1   3   0     3153.89     2724.13     10.54 o 
   2   3   0     1512.67     1422.51     21.50 o 
   3   3   0       50.60       49.28      3.27 o 
   4   3   0      308.72      287.32      6.01 o 
   5   3   0     4465.11     5134.08     49.83 o 
   6   3   0      841.16      870.07     42.56 o 
   7   3   0        1.00        8.03      4.38 o 
   8   3   0       55.81       56.27     10.43 o 
   9   3   0      115.75      133.54      6.28 o 
  10   3   0     1756.44     1853.96     33.41 o 
  11   3   0      310.85      295.67      8.78 o 
  12   3   0      187.25      181.51      6.98 o 
  13   3   0        0.53       -1.39      6.43 o 
   0   4   0       36.37       38.15      7.00 o 
   1   4   0     2709.11     2545.68     17.22 o 
   2   4   0      373.23      469.07     11.35 o 
   3   4   0      232.77      243.95      5.39 o 
   4   4   0     1213.68     1173.58     33.24 o 
   5   4   0      436.22      431.57      7.54 o 
   6   4   0     1062.82     1156.69     49.74 o 
   7   4   0      209.78      217.54      7.43 o 
   8   4   0        5.01        2.99      4.40 o 
   9   4   0      484.15      449.93      8.91 o 
  10   4   0      370.80      410.05      9.58 o 
  11   4   0      397.25      395.39      9.27 o 
  12   4   0      208.58      202.88     10.55 o 
  13   4   0       22.13       30.24      6.36 o 
   1   5   0     6902.25     6052.67     58.19 o 
   2   5   0     8630.12     7722.14     25.20 o 
   3   5   0     1608.76     1586.33     44.70 o 
   4   5   0      967.44     1021.40     12.12 o 
   5   5   0     1545.32     1697.01     16.41 o 
   6   5   0       68.97       74.07      9.57 o 
   7   5   0      814.32      782.27      8.74 o 
   8   5   0        2.95        5.19      7.09 o 
   9   5   0      319.54      331.24     12.51 o 
  10   5   0      318.02      354.18     14.14 o 
  11   5   0      179.44      172.52      7.34 o 
  12   5   0       15.07       13.28      7.81 o 
  13   5   0       94.71      116.27      7.45 o 
   0   6   0       30.27       32.63      8.60 o 
   1   6   0     5634.98     5104.87     24.13 o 
   2   6   0     2657.62     2332.07     15.97 o 
   3   6   0      134.17      113.16      4.25 o 
   4   6   0      829.06      749.24     23.59 o 
   5   6   0     1050.33     1085.65      9.21 o 
   6   6   0      474.68      461.97     46.78 o 
   7   6   0       87.39       70.94      3.58 o 
   8   6   0       60.36       57.99      7.62 o 
   9   6   0       24.23       15.51      8.23 o 
  10   6   0      478.81      545.12     15.66 o 
  11   6   0        6.64        6.89      5.41 o 
  12   6   0      144.41      152.08      5.87 o 
   1   7   0      789.35      722.87      7.48 o 
   2   7   0       64.30       71.50      5.75 o 
   3   7   0     1500.15     1495.14     23.21 o 
   4   7   0     2297.74     2443.76     19.75 o 
   5   7   0       59.60       50.09      4.88 o 
   6   7   0        8.87        3.60      4.21 o 
   7   7   0      980.26     1092.25     17.88 o 
   8   7   0       69.95       56.74      5.18 o 
   9   7   0      381.87      418.52     13.58 o 
  10   7   0       28.14       30.25      6.40 o 
  11   7   0      144.53      143.53     10.37 o 
  12   7   0       60.53       50.49      5.60 o 
   0   8   0      342.13      292.83      5.19 o 
   1   8   0     2398.27     2233.86     15.59 o 
   2   8   0      214.04      238.60      4.85 o 
   3   8   0     3270.22     3213.18     17.34 o 
   4   8   0       84.27       78.09      4.94 o 
   5   8   0      173.79      136.66      8.16 o 
   6   8   0        3.20       -0.20      5.04 o 
   7   8   0      182.70      187.12      4.03 o 
   8   8   0      133.17      139.06      6.85 o 
   9   8   0       53.17       48.39      6.78 o 
  10   8   0        4.22        9.08      5.74 o 
  11   8   0       49.12       51.09      5.71 o 
  12   8   0        3.87        0.72      4.09 o 
   1   9   0     1379.28     1502.88     22.27 o 
   2   9   0       18.81       12.81      3.30 o 
   3   9   0      157.96      141.54      7.63 o 
   4   9   0      142.07      156.16      5.75 o 
   5   9   0       57.77       64.39      4.90 o 
   6   9   0        7.26       -0.02      4.03 o 
   7   9   0        5.42        3.71      3.43 o 
   8   9   0       31.57       29.69      4.16 o 
   9   9   0      719.52      724.56     11.52 o 
  10   9   0      114.16      111.86      6.86 o 
  11   9   0        8.63       11.48      5.37 o 
  12   9   0      210.13      237.31      7.37 o 
   0  10   0        0.00        7.62      3.34 o 
   1  10   0     1383.38     1273.79     11.67 o 
   2  10   0     2367.33     2458.83     22.25 o 
   3  10   0       74.04      100.50      7.07 o 
   4  10   0      315.30      319.98      8.86 o 
   5  10   0        2.13        3.65      2.77 o 
   6  10   0       59.36       63.61      3.83 o 
   7  10   0       88.77      104.60      4.79 o 
   8  10   0       26.71       25.95      4.33 o 
   9  10   0        7.34       10.90      5.93 o 
  10  10   0       79.56       81.28      7.34 o 
  11  10   0      335.40      351.37     10.96 o 
  12  10   0       94.04      106.73      6.49 o 
   1  11   0      388.24      328.70      9.50 o 
   2  11   0      107.43       76.65      4.24 o 
   3  11   0       96.17       80.55      5.19 o 
   4  11   0       93.37      120.20      4.27 o 
   5  11   0      140.03      118.61      3.61 o 
   6  11   0       32.80       33.45      3.33 o 
   7  11   0      337.05      345.34     10.46 o 
   8  11   0      185.17      199.08      6.01 o 
   9  11   0       19.98        9.16      5.36 o 
  10  11   0        0.25       -2.84      4.53 o 
  11  11   0       22.26       23.16      6.58 o 
   0  12   0      168.88      198.52      5.90 o 
   1  12   0       15.86       12.55      3.82 o 
   2  12   0      945.89      916.77     46.28 o 
   3  12   0       63.88       67.42      2.76 o 
   4  12   0       37.71       32.25      2.77 o 
   5  12   0       15.74       19.94      2.89 o 
   6  12   0      150.23      162.48      7.05 o 
   7  12   0      401.00      407.47      7.26 o 
   8  12   0      113.74      140.49      5.82 o 
   9  12   0     1141.31      975.69     12.27 o 
  10  12   0        0.64       -1.51      4.44 o 
  11  12   0       18.37       28.82      6.02 o 
   1  13   0      543.78      608.34     16.18 o 
   2  13   0      234.49      253.51      7.43 o 
   3  13   0      343.95      341.58      4.52 o 
   4  13   0       87.89       90.86      3.24 o 
   5  13   0       72.10       74.49      3.34 o 
   6  13   0      288.59      316.99      5.29 o 
   7  13   0     2209.96     2177.09     14.88 o 
   8  13   0      964.41      901.71     19.53 o 
   9  13   0       61.73       53.46      5.40 o 
  10  13   0      256.99      235.75     17.35 o 
  11  13   0      109.42      111.05      4.93 o 
   0  14   0      346.20      364.75      5.01 o 
   1  14   0     1396.45     1397.45     12.88 o 
   2  14   0      613.44      584.38      5.81 o 
   3  14   0      381.60      400.42      7.32 o 
   4  14   0       62.08       65.27      3.31 o 
   5  14   0       63.17       61.28      3.51 o 
   6  14   0       20.42       28.51      3.93 o 
   7  14   0      197.47      196.12      5.82 o 
   8  14   0       30.86       12.16      4.18 o 
   9  14   0       90.34       94.89      5.58 o 
  10  14   0       95.94       99.32      7.54 o 
   1  15   0      658.58      680.22      9.08 o 
   2  15   0       89.89       89.86      3.91 o 
   3  15   0       12.50       14.36      3.04 o 
   4  15   0      312.63      296.24      4.66 o 
   5  15   0        2.04        6.25      3.39 o 
   6  15   0      326.68      345.50      7.39 o 
   7  15   0        0.18        1.30      3.69 o 
   8  15   0        5.12        3.27      4.82 o 
   9  15   0       27.13       29.97      4.38 o 
  10  15   0      169.50      170.59      7.79 o 
   0  16   0      218.26      226.85      6.15 o 
   1  16   0        6.91       10.05      4.39 o 
   2  16   0        6.06        7.32      2.95 o 
   3  16   0     4140.60     4169.93     21.82 o 
   4  16   0       47.44       58.46      3.78 o 
   5  16   0        0.78        2.09      3.48 o 
   6  16   0        9.01        9.90      3.52 o 
   7  16   0        0.06        3.64      5.15 o 
   8  16   0       13.99       17.15      4.67 o 
   9  16   0       28.77       24.05      4.40 o 
   1  17   0       85.20       87.89      4.79 o 
   2  17   0     1018.05     1106.98      7.62 o 
   3  17   0       51.33       60.65      4.15 o 
   4  17   0      228.75      232.43      4.70 o 
   5  17   0      165.74      182.13      7.35 o 
   6  17   0       10.18        9.91      4.23 o 
   7  17   0      419.68      425.94      8.81 o 
   8  17   0      124.85      108.06     15.90 o 
   9  17   0      143.15      140.14      4.37 o 
   0  18   0      281.26      283.36      9.98 o 
   1  18   0       53.93       58.92      5.04 o 
   2  18   0      614.00      631.03      7.11 o 
   3  18   0       53.54       65.57      3.94 o 
   4  18   0     2100.80     2054.37     19.85 o 
   5  18   0       20.19       24.39      4.22 o 
   6  18   0      421.90      444.14      7.45 o 
   7  18   0      187.49      186.15      6.34 o 
   8  18   0        1.65        5.51      3.13 o 
   1  19   0       46.37       46.86      4.45 o 
   2  19   0     1786.58     1767.59     25.34 o 
   3  19   0      115.51      113.13      3.89 o 
   4  19   0       61.30       65.26      3.59 o 
   5  19   0        1.91        6.45      3.40 o 
   6  19   0      133.82      115.15      4.63 o 
   7  19   0      155.31      156.65      5.36 o 
   8  19   0      268.16      281.66      8.32 o 
   0  20   0      256.81      230.32     11.82 o 
   1  20   0      261.90      247.99      5.75 o 
   2  20   0      264.00      258.63      5.12 o 
   3  20   0       12.80       10.17      3.68 o 
   4  20   0        6.21        3.37      2.89 o 
   5  20   0       64.54       70.68      3.43 o 
   6  20   0      139.73      144.27      6.23 o 
   7  20   0       75.31       73.18      5.97 o 
   1  21   0       17.90       23.43      3.91 o 
   2  21   0       19.48       23.80      3.90 o 
   3  21   0        6.66        7.91      3.23 o 
   4  21   0       63.94       55.04      3.77 o 
   5  21   0       40.75       46.21      3.54 o 
   6  21   0        3.06        6.05      5.12 o 
   0  22   0        0.36       -2.32      7.04 o 
   1  22   0       76.60       85.23      3.55 o 
   2  22   0       86.46       73.18      3.88 o 
   3  22   0        6.17        4.12      3.13 o 
   4  22   0       16.08       16.91      3.48 o 
   5  22   0        9.06       13.35      5.19 o 
   1  23   0        3.36       -0.84      2.84 o 
   2  23   0        0.05        2.38      2.43 o 
   3  23   0      130.57      159.35      5.58 o 
   0  24   0       22.58       26.18      5.49 o 
 -13   1   1       60.66       55.10      5.17 o 
 -12   1   1       10.66        7.34      5.70 o 
 -11   1   1     1174.75     1182.53     22.04 o 
 -10   1   1     1598.69     1620.50     16.75 o 
  -9   1   1      127.59      138.50      6.83 o 
  -8   1   1       32.73       50.14      5.62 o 
  -7   1   1       10.18        4.14      7.62 o 
  -6   1   1       88.88      127.72     10.87 o 
  -5   1   1      331.90      309.94      7.48 o 
  -4   1   1     2333.17     2340.00     22.05 o 
  -3   1   1     6954.42     6448.31     28.02 o 
  -2   1   1     1243.19     1142.01     13.05 o 
  -1   1   1     1186.52     1159.96      6.02 o 
   0   1   1      302.10      252.25      4.98 o 
   1   1   1    11500.60    11063.56     20.23 o 
   2   1   1      303.20      296.90      7.85 o 
   3   1   1     3879.35     3715.29     52.08 o 
   4   1   1      185.83      158.71     15.64 o 
   5   1   1      301.55      279.12     20.98 o 
   6   1   1     1077.56     1137.14     18.49 o 
   7   1   1      334.44      341.84      5.35 o 
   8   1   1        1.61        2.22      4.43 o 
   9   1   1      569.61      609.03     10.48 o 
  10   1   1      175.66      176.68      8.58 o 
  11   1   1     1675.21     1707.96     16.38 o 
  12   1   1       39.26       33.84      5.37 o 
  13   1   1        8.06        4.27      5.72 o 
 -13   2   1        3.92        3.82      4.50 o 
 -12   2   1        0.31       -1.04      5.61 o 
 -11   2   1      211.77      215.45      9.10 o 
 -10   2   1       17.06       21.41      6.94 o 
  -9   2   1     1210.88     1225.14     21.77 o 
  -8   2   1     1355.62     1353.73     12.99 o 
  -7   2   1      640.78      710.43     17.99 o 
  -6   2   1      360.42      306.13     10.56 o 
  -5   2   1       34.46       46.73      9.42 o 
  -4   2   1      145.22      145.39      6.29 o 
  -3   2   1     1029.90     1084.86     31.28 o 
  -2   2   1     4430.53     4288.29     66.14 o 
  -1   2   1    10691.95     9561.12     25.25 o 
   0   2   1     3940.55     4052.35     67.72 o 
   1   2   1     8096.10     7733.29     51.55 o 
   2   2   1     1358.96     1251.78     18.11 o 
   3   2   1     1184.72     1112.63     15.59 o 
   4   2   1      657.01      556.00    127.05 o 
   5   2   1      653.01      607.13     38.92 o 
   6   2   1      439.83      489.57     18.35 o 
   7   2   1        0.61        1.68      2.98 o 
   8   2   1       38.26       37.23      4.87 o 
   9   2   1       36.31       35.13      5.60 o 
  10   2   1      177.19      182.37      7.84 o 
  11   2   1      118.36      109.21      6.87 o 
  12   2   1       84.54       82.83      6.95 o 
  13   2   1       35.36       39.45      6.11 o 
 -13   3   1       11.30        9.13      6.50 o 
 -12   3   1       62.36       65.09      6.11 o 
 -11   3   1      411.25      387.02      9.74 o 
 -10   3   1     2207.39     2375.84     76.19 o 
  -9   3   1      918.64      922.91     32.50 o 
  -8   3   1      349.12      358.28      7.91 o 
  -7   3   1     1283.13     1281.20     27.73 o 
  -6   3   1       66.36       68.69      6.69 o 
  -5   3   1     1262.75     1444.30     15.23 o 
  -4   3   1      840.80      855.44     10.14 o 
  -3   3   1     1604.57     1555.60     19.93 o 
  -2   3   1       17.42        9.33      7.80 o 
  -1   3   1       20.13       23.26      3.65 o 
   0   3   1     5093.98     4886.52     23.51 o 
   1   3   1    11236.54    10925.24     53.96 o 
   2   3   1    10230.61     9935.24     28.22 o 
   3   3   1      435.72      422.86     12.77 o 
   4   3   1     2649.17     2594.64     18.83 o 
   5   3   1     1202.48     1152.83     66.19 o 
   6   3   1        0.08        7.86     10.15 o 
   7   3   1       72.70       75.89      5.06 o 
   8   3   1       41.32       54.48      6.09 o 
   9   3   1      115.90      112.03      9.10 o 
  10   3   1      560.05      575.12     10.68 o 
  11   3   1       69.56       66.73      5.92 o 
  12   3   1      360.95      350.76      7.85 o 
  13   3   1       29.43       31.05      6.02 o 
 -13   4   1       17.24       14.40      7.14 o 
 -12   4   1        1.68        0.34      8.03 o 
 -11   4   1       30.14       33.82      6.34 o 
 -10   4   1       20.65       30.81      7.57 o 
  -9   4   1     1541.13     1627.75     38.33 o 
  -8   4   1      619.08      667.32      9.82 o 
  -7   4   1       79.99       86.01      6.06 o 
  -6   4   1     1944.70     2161.18    360.03 o 
  -5   4   1      556.92      589.82     10.63 o 
  -4   4   1      214.91      235.67      7.43 o 
  -3   4   1      613.82      557.68     13.21 o 
  -2   4   1      954.47      847.93     14.51 o 
  -1   4   1      465.13      412.90     12.07 o 
   0   4   1     5351.30     5408.93     82.38 o 
   1   4   1    10004.19     9469.60     29.57 o 
   2   4   1     6110.78     5809.49     38.59 o 
   3   4   1      388.04      364.01      6.21 o 
   4   4   1      555.50      561.28      6.99 o 
   5   4   1     2599.66     2576.33     36.10 o 
   6   4   1     4261.77     4473.93    132.71 o 
   7   4   1       80.76       83.70      3.97 o 
   8   4   1      237.49      250.21      6.47 o 
   9   4   1      564.20      608.12     15.16 o 
  10   4   1      435.92      450.68      9.55 o 
  11   4   1      540.29      552.45      9.85 o 
  12   4   1      194.07      192.14      9.59 o 
 -13   5   1       12.28       10.22      6.94 o 
 -12   5   1        0.38        1.21      8.00 o 
 -11   5   1       49.40       69.64     10.68 o 
 -10   5   1       26.95       40.77      6.13 o 
  -9   5   1       98.41       89.72      9.07 o 
  -8   5   1      258.29      268.03     10.93 o 
  -7   5   1       49.08       49.30      7.14 o 
  -6   5   1      385.20      346.15     77.37 o 
  -5   5   1      505.93      541.36      9.05 o 
  -4   5   1      332.51      338.92      8.84 o 
  -3   5   1        0.32        5.69      6.84 o 
  -2   5   1      269.41      180.41     10.35 o 
  -1   5   1     1234.77     1173.87     25.90 o 
   0   5   1      348.09      271.20     16.12 o 
   1   5   1     2220.53     2114.24     15.66 o 
   2   5   1        7.05       17.02      2.69 o 
   3   5   1      198.37      268.78      5.82 o 
   4   5   1      287.37      250.33      9.66 o 
   5   5   1      854.63      978.50     13.26 o 
   6   5   1      514.62      517.22    133.72 o 
   7   5   1      360.58      368.31     11.05 o 
   8   5   1       52.30       53.63      5.29 o 
   9   5   1      173.06      158.09     10.88 o 
  10   5   1      424.23      434.97     14.38 o 
  11   5   1     1139.88     1195.50     19.64 o 
  12   5   1       72.83       68.20      5.15 o 
 -12   6   1       46.11       42.36      8.19 o 
 -11   6   1     1333.70     1323.34     21.86 o 
 -10   6   1      263.98      251.04      8.33 o 
  -9   6   1      609.61      656.64     10.84 o 
  -8   6   1        0.68        0.04      3.52 o 
  -7   6   1       36.58       29.54      6.61 o 
  -6   6   1      342.64      328.13     42.07 o 
  -5   6   1       22.48       16.61      4.62 o 
  -4   6   1      119.58      129.92      9.18 o 
  -3   6   1      467.16      486.84     29.16 o 
  -2   6   1     1685.93     1557.33     14.75 o 
  -1   6   1     2603.73     2339.45     17.40 o 
   0   6   1      268.42      274.83     10.34 o 
   1   6   1       67.36       54.43      3.24 o 
   2   6   1        0.97        4.70      1.81 o 
   3   6   1       37.71       36.76      3.31 o 
   4   6   1       29.91       52.72      4.20 o 
   5   6   1        7.80        9.15      3.60 o 
   6   6   1       69.43       79.00      5.63 o 
   7   6   1        4.77        6.84      3.88 o 
   8   6   1       49.11       44.15      5.73 o 
   9   6   1       52.67       58.44      8.82 o 
  10   6   1      332.84      317.84     12.67 o 
  11   6   1      121.12      109.67      9.56 o 
  12   6   1      258.19      280.45      7.01 o 
 -12   7   1        0.35       -1.59      4.30 o 
 -11   7   1       92.70       88.50      5.95 o 
 -10   7   1      182.71      187.54      7.53 o 
  -9   7   1       71.89       68.14      6.47 o 
  -8   7   1      116.43      128.16      4.76 o 
  -7   7   1      394.39      446.06      8.06 o 
  -6   7   1      115.14      139.17      7.16 o 
  -5   7   1     1066.02      987.14     14.91 o 
  -4   7   1     8352.38     8430.65     56.67 o 
  -3   7   1       85.91       92.33      5.00 o 
  -2   7   1      266.20      244.62      7.09 o 
  -1   7   1     3958.42     3759.43     23.02 o 
   0   7   1       98.78      100.44      6.72 o 
   1   7   1     2937.64     2767.76     31.22 o 
   2   7   1      822.96      811.89      7.69 o 
   3   7   1      748.00      681.36     11.29 o 
   4   7   1     7160.68     7067.03     54.65 o 
   5   7   1      495.54      514.88     19.77 o 
   6   7   1       69.26       74.39      3.33 o 
   7   7   1      245.77      260.65      5.58 o 
   8   7   1       42.22       37.74      5.49 o 
   9   7   1       34.97       46.16      8.93 o 
  10   7   1       84.45       81.20      8.96 o 
  11   7   1      122.99      126.46     11.13 o 
  12   7   1       45.78       39.05      4.53 o 
 -12   8   1       23.82       26.67      3.92 o 
 -11   8   1       23.41       27.15      5.17 o 
 -10   8   1        7.04        5.57      5.62 o 
  -9   8   1     1313.49     1408.25     22.64 o 
  -8   8   1      726.27      724.68      8.46 o 
  -7   8   1       38.52       45.64      4.86 o 
  -6   8   1      469.01      502.12      8.61 o 
  -5   8   1      227.19      212.66      8.01 o 
  -4   8   1      753.82      732.94     18.83 o 
  -3   8   1      807.76      974.56     31.64 o 
  -2   8   1      200.28      219.48      7.25 o 
  -1   8   1       16.74       23.73      5.34 o 
   0   8   1      224.68      244.45      8.10 o 
   1   8   1       20.19       21.53      3.50 o 
   2   8   1     1554.31     1629.80     12.10 o 
   3   8   1      418.34      406.53      7.38 o 
   4   8   1       33.83       37.03      7.92 o 
   5   8   1      828.05      901.68     24.12 o 
   6   8   1     1219.12     1256.72     13.09 o 
   7   8   1      381.30      423.35      5.65 o 
   8   8   1      624.87      605.47      9.73 o 
   9   8   1       66.65       70.60      6.58 o 
  10   8   1       28.90       20.44      7.89 o 
  11   8   1       30.48       36.48      5.48 o 
  12   8   1       94.79      117.04      5.11 o 
 -12   9   1        0.08        5.06      3.14 o 
 -11   9   1       72.93       62.41      4.47 o 
 -10   9   1       93.01       80.70      6.25 o 
  -9   9   1       14.26        9.76      6.11 o 
  -8   9   1       27.18       42.74      4.40 o 
  -7   9   1       20.93       21.82      3.78 o 
  -6   9   1       80.63      107.89     11.24 o 
  -5   9   1       85.95      111.15      4.30 o 
  -4   9   1       23.31       19.63      7.03 o 
  -3   9   1       53.67       40.73      9.22 o 
  -2   9   1      141.78      130.62      5.13 o 
  -1   9   1     7592.36     7876.74     67.51 o 
   0   9   1     5339.15     5492.84    206.73 o 
   1   9   1      325.95      301.67      7.11 o 
   2   9   1       55.05       54.86      4.51 o 
   3   9   1      134.71      134.84      6.90 o 
   4   9   1      118.16      145.86     20.49 o 
   5   9   1        0.74        2.55      4.62 o 
   6   9   1       66.91       89.70      3.12 o 
   7   9   1      356.19      372.05      8.18 o 
   8   9   1       48.57       48.15      5.72 o 
   9   9   1       21.46       29.99      5.86 o 
  10   9   1     1040.24     1047.53     12.89 o 
  11   9   1       90.15       94.17      6.97 o 
  12   9   1       24.91       25.47      5.42 o 
 -12  10   1       18.78       17.66      5.34 o 
 -11  10   1       39.38       45.52      3.49 o 
 -10  10   1       92.75       94.73      6.18 o 
  -9  10   1      294.18      323.86      8.65 o 
  -8  10   1        5.24       11.03      4.24 o 
  -7  10   1      551.31      571.16      9.43 o 
  -6  10   1        1.06        3.08      4.72 o 
  -5  10   1      163.24      169.37      4.72 o 
  -4  10   1        0.24        0.46      7.07 o 
  -3  10   1      167.74      214.89     13.01 o 
  -2  10   1      364.72      427.84     10.60 o 
  -1  10   1      126.81      118.84      5.62 o 
   0  10   1     1059.47      965.37     35.56 o 
   1  10   1      179.77      186.61      5.14 o 
   2  10   1      873.17      937.02     15.93 o 
   3  10   1       53.17       47.63      4.82 o 
   4  10   1      119.25      103.17      7.89 o 
   5  10   1       33.24       34.71      2.74 o 
   6  10   1       34.91       45.92      3.16 o 
   7  10   1        6.13        6.53      4.71 o 
   8  10   1       14.35       11.40      5.20 o 
   9  10   1        0.02        2.92      4.28 o 
  10  10   1      150.97      143.86      6.52 o 
  11  10   1       48.80       49.72      6.74 o 
 -11  11   1        0.99        3.58      3.45 o 
 -10  11   1       63.27       54.22      6.67 o 
  -9  11   1       33.75       33.16      4.45 o 
  -8  11   1      125.16      142.70      8.73 o 
  -7  11   1      238.86      261.06      7.59 o 
  -6  11   1      609.90      634.59      8.03 o 
  -5  11   1        2.89        1.68      3.15 o 
  -4  11   1        0.17        1.11      2.76 o 
  -3  11   1        0.32        4.26      7.66 o 
  -2  11   1     4622.94     4550.51     32.68 o 
  -1  11   1       41.80       56.23      8.70 o 
   0  11   1     1775.76     1939.80     61.63 o 
   1  11   1      401.96      374.16     12.02 o 
   2  11   1     2138.86     2148.37     24.09 o 
   3  11   1      208.13      234.39     14.01 o 
   4  11   1       18.96       27.67      2.59 o 
   5  11   1       22.05       28.90      2.90 o 
   6  11   1       42.78       44.36      3.24 o 
   7  11   1      137.37      145.33      5.32 o 
   8  11   1     1104.16     1099.73     17.05 o 
   9  11   1       66.73       53.85      5.89 o 
  10  11   1      252.10      236.82     10.75 o 
  11  11   1       18.38       15.78      6.09 o 
 -11  12   1       24.01       21.00      3.42 o 
 -10  12   1       76.89       76.78      5.56 o 
  -9  12   1      273.71      245.35     15.96 o 
  -8  12   1      150.60      144.87      5.81 o 
  -7  12   1      215.66      231.23      6.52 o 
  -6  12   1      899.92      969.19      8.84 o 
  -5  12   1       54.82       62.79      3.24 o 
  -4  12   1       71.66       71.47      2.99 o 
  -3  12   1      326.46      358.85      4.06 o 
  -2  12   1      983.53     1040.27     11.65 o 
  -1  12   1       24.15       40.20      4.92 o 
   0  12   1       40.00       34.10      3.47 o 
   1  12   1      557.75      475.42     18.81 o 
   2  12   1     1375.45     1411.01     15.33 o 
   3  12   1     1866.34     1795.69     10.82 o 
   4  12   1      326.00      330.94      3.99 o 
   5  12   1      509.67      515.79      8.84 o 
   6  12   1      394.87      436.09      4.88 o 
   7  12   1       12.42       22.72      4.58 o 
   8  12   1       19.66       22.88      6.29 o 
   9  12   1        1.03        3.98      5.06 o 
  10  12   1       23.95       34.66      7.23 o 
 -11  13   1       20.02       20.71      3.05 o 
 -10  13   1      113.67      110.35      4.54 o 
  -9  13   1      124.16      140.66      6.72 o 
  -8  13   1      756.67      674.88     16.43 o 
  -7  13   1     2423.32     2431.52     15.64 o 
  -6  13   1      115.92      120.34      4.46 o 
  -5  13   1        4.40        6.11      3.11 o 
  -4  13   1      302.43      304.37      6.15 o 
  -3  13   1      725.67      722.10      5.44 o 
  -2  13   1      242.45      262.64      5.29 o 
  -1  13   1      271.31      259.75      6.14 o 
   0  13   1        0.84        1.98      3.11 o 
   1  13   1      734.63      677.32      7.15 o 
   2  13   1     1246.74     1230.59      7.38 o 
   3  13   1       19.33       28.04      2.72 o 
   4  13   1      411.52      448.75      4.40 o 
   5  13   1      593.14      582.08      5.41 o 
   6  13   1        8.25        9.05      3.30 o 
   7  13   1      221.53      238.79      6.30 o 
   8  13   1       31.05       26.25      5.31 o 
   9  13   1      495.63      436.55     12.77 o 
  10  13   1      185.61      189.48      8.69 o 
 -10  14   1       12.62       16.98      3.62 o 
  -9  14   1       30.64       25.17      4.28 o 
  -8  14   1      511.59      501.87     13.10 o 
  -7  14   1      358.02      353.05      9.50 o 
  -6  14   1      296.96      284.25      5.56 o 
  -5  14   1      242.83      261.36      4.68 o 
  -4  14   1       17.25       16.68      3.08 o 
  -3  14   1       21.22       17.08      2.65 o 
  -2  14   1        0.35        3.16      2.48 o 
  -1  14   1       10.73       17.59      2.12 o 
   0  14   1      232.39      219.45      4.04 o 
   1  14   1       68.43       65.51      3.31 o 
   2  14   1       72.60       86.08      3.43 o 
   3  14   1        5.74        5.87      2.77 o 
   4  14   1     1817.71     1851.02     12.04 o 
   5  14   1       33.88       33.02      3.33 o 
   6  14   1        2.43        4.53      3.88 o 
   7  14   1     1326.83     1276.46     14.07 o 
   8  14   1     1141.69     1074.15     18.33 o 
   9  14   1       37.58       42.41      7.28 o 
  10  14   1      160.56      156.40      7.71 o 
 -10  15   1       12.71        8.57      3.10 o 
  -9  15   1      132.88      114.59      4.66 o 
  -8  15   1      232.33      208.09      6.07 o 
  -7  15   1      728.18      643.71     11.14 o 
  -6  15   1      702.26      727.32     16.19 o 
  -5  15   1       34.63       39.45      3.50 o 
  -4  15   1       27.63       31.85      3.13 o 
  -3  15   1       25.54       29.50      2.91 o 
  -2  15   1      197.99      186.77      4.04 o 
  -1  15   1      454.25      431.74      4.43 o 
   0  15   1       93.33       99.35      3.28 o 
   1  15   1        0.52        3.59      2.72 o 
   2  15   1      288.96      289.84      4.42 o 
   3  15   1      860.25      882.38     11.82 o 
   4  15   1      267.26      275.52      5.48 o 
   5  15   1      130.84      135.78      5.78 o 
   6  15   1      159.49      168.04      6.08 o 
   7  15   1        2.43       -2.85      5.00 o 
   8  15   1       94.68       87.01      8.18 o 
   9  15   1      100.23      104.59      7.50 o 
  10  15   1        8.47       12.19      4.82 o 
  -9  16   1        1.23        6.16      3.38 o 
  -8  16   1      206.52      206.92      4.82 o 
  -7  16   1      125.72      132.85      4.73 o 
  -6  16   1       30.21       41.42      4.25 o 
  -5  16   1      857.60      861.13      8.62 o 
  -4  16   1        9.05        8.12      3.48 o 
  -3  16   1     1694.83     1799.15     11.60 o 
  -2  16   1       20.36       18.67      3.16 o 
  -1  16   1     1025.01     1099.14     12.88 o 
   0  16   1       21.25       21.00      3.15 o 
   1  16   1       56.22       71.32      4.42 o 
   2  16   1      202.91      221.37      4.80 o 
   3  16   1     1693.51     1728.50     25.06 o 
   4  16   1      110.18      121.00      4.42 o 
   5  16   1      455.09      463.73      7.03 o 
   6  16   1       13.23       11.78      4.12 o 
   7  16   1       88.96       81.73      5.88 o 
   8  16   1      391.92      363.35     10.78 o 
   9  16   1        1.77       -0.30      4.15 o 
  -9  17   1       24.05       16.93      3.95 o 
  -8  17   1      305.09      275.95      6.95 o 
  -7  17   1      137.81      162.55      8.62 o 
  -6  17   1        4.08        2.06      3.43 o 
  -5  17   1        0.03        3.22      3.49 o 
  -4  17   1        6.35        9.85      3.54 o 
  -3  17   1        0.44       -0.70      3.27 o 
  -2  17   1     1332.92     1357.76     15.09 o 
  -1  17   1        0.05        0.06      3.15 o 
   0  17   1      954.99     1000.50      8.09 o 
   1  17   1      143.99      161.73      4.86 o 
   2  17   1     1384.88     1345.56     10.53 o 
   3  17   1       54.30       75.85      4.74 o 
   4  17   1        0.28        3.89      3.39 o 
   5  17   1       31.48       33.22      4.14 o 
   6  17   1      127.56      123.56      5.44 o 
   7  17   1       78.73       77.40      4.69 o 
   8  17   1       14.74       15.42      4.43 o 
   9  17   1        5.97       14.79      3.85 o 
  -8  18   1       47.68       54.09      4.56 o 
  -7  18   1      151.01      125.54      5.85 o 
  -6  18   1      136.87      146.52      9.75 o 
  -5  18   1       36.39       44.06      4.20 o 
  -4  18   1       83.64       94.36      6.66 o 
  -3  18   1      290.72      314.50      9.04 o 
  -2  18   1      253.92      275.38      5.52 o 
  -1  18   1      284.39      317.27      5.50 o 
   0  18   1        1.91       10.61      4.85 o 
   1  18   1       78.02       69.62      5.26 o 
   2  18   1        0.22        0.63      4.37 o 
   3  18   1        2.32        2.92      3.95 o 
   4  18   1      718.21      704.55     16.92 o 
   5  18   1      244.74      280.59      7.77 o 
   6  18   1        3.61        5.49      3.99 o 
   7  18   1       24.18       19.05      3.77 o 
   8  18   1       22.36       18.53      4.02 o 
  -8  19   1       98.43      113.98      6.51 o 
  -7  19   1       11.82       16.32      6.10 o 
  -6  19   1        9.78       12.19      6.95 o 
  -5  19   1       43.77       41.55      5.79 o 
  -4  19   1        2.25        1.16      3.64 o 
  -3  19   1      173.68      192.26      5.01 o 
  -2  19   1        1.80        5.92      3.64 o 
  -1  19   1      546.97      587.90      6.64 o 
   0  19   1      246.64      234.47     11.04 o 
   1  19   1       95.25      101.01      6.04 o 
   2  19   1       98.48       95.67      5.01 o 
   3  19   1        2.09        9.93      4.35 o 
   4  19   1      122.45      103.50      4.72 o 
   5  19   1      261.55      253.94      5.25 o 
   6  19   1        8.57        6.94      3.68 o 
   7  19   1       53.33       65.23      4.56 o 
  -7  20   1      200.90      189.02      5.66 o 
  -6  20   1        4.62        4.01      4.37 o 
  -5  20   1       27.78       25.99      4.19 o 
  -4  20   1      227.26      212.86      5.14 o 
  -3  20   1      696.10      678.80      8.03 o 
  -2  20   1      287.27      305.47      7.10 o 
  -1  20   1       59.64       81.54      5.69 o 
   0  20   1       23.47       27.86      5.02 o 
   1  20   1       39.06       42.23      4.47 o 
   2  20   1      171.03      178.62      5.41 o 
   3  20   1      444.21      429.30      6.38 o 
   4  20   1        1.75        1.71      3.61 o 
   5  20   1       55.83       50.64      4.53 o 
   6  20   1       75.46       77.39      5.21 o 
   7  20   1       14.95       19.01      5.85 o 
  -6  21   1      211.37      251.78      5.99 o 
  -5  21   1       22.79       18.17      4.26 o 
  -4  21   1       48.59       46.55      3.57 o 
  -3  21   1      226.82      206.97      5.57 o 
  -2  21   1       48.16       40.26      4.90 o 
  -1  21   1        4.22        5.08      4.58 o 
   0  21   1      199.24      215.18      5.20 o 
   1  21   1       88.47       99.65      5.10 o 
   2  21   1       34.37       46.13      4.07 o 
   3  21   1        9.69        3.00      3.51 o 
   4  21   1       37.19       30.10      3.47 o 
   5  21   1       58.53       62.74      5.12 o 
   6  21   1        6.57        3.55      5.72 o 
  -5  22   1        4.43        7.48      5.69 o 
  -4  22   1        0.07       -3.89      4.24 o 
  -3  22   1       53.09       57.49      5.12 o 
  -2  22   1      389.50      354.34      6.44 o 
  -1  22   1        1.20        3.32      4.10 o 
   0  22   1       36.51       26.48      3.58 o 
   1  22   1      164.77      185.06      4.61 o 
   2  22   1      315.12      353.78      6.18 o 
   3  22   1       48.88       47.46      3.37 o 
   4  22   1      175.72      198.52      6.09 o 
   5  22   1        4.31       -1.15      5.59 o 
  -3  23   1        0.27       -0.96      3.34 o 
  -2  23   1        4.01        3.20      3.33 o 
  -1  23   1      148.87      136.94      4.57 o 
   0  23   1       59.05       60.78      3.99 o 
   1  23   1       56.12       69.31      3.59 o 
   2  23   1        0.43        1.41      2.73 o 
   3  23   1        3.11        9.01      4.02 o 
 -13   0   2      375.57      431.25     12.09 o 
 -12   0   2        8.92        5.51      8.05 o 
 -11   0   2       22.38       14.13      9.12 o 
 -10   0   2      817.06      805.44     18.92 o 
  -9   0   2      108.58       92.04     10.32 o 
  -8   0   2        2.48        0.45      7.55 o 
  -7   0   2      319.62      290.37     10.28 o 
  -6   0   2     1306.30     1560.86     29.95 o 
  -5   0   2      724.28      774.56     21.38 o 
  -4   0   2      389.81      484.55     12.86 o 
  -3   0   2      129.23      130.67      6.58 o 
  -2   0   2     1759.18     1511.35     13.96 o 
  -1   0   2       16.81       19.33      5.89 o 
   0   0   2    75706.12    68782.29    118.91 o 
   1   0   2      246.38      240.20      7.28 o 
   2   0   2    12760.09    12286.27    201.19 o 
   3   0   2      705.78      554.97     31.54 o 
   4   0   2        3.23        3.18      3.99 o 
   5   0   2      479.84      494.88     17.17 o 
   6   0   2     3398.79     3253.82     44.13 o 
   7   0   2      895.72      932.16     24.05 o 
   8   0   2       11.09       16.31      5.14 o 
   9   0   2        0.35       -3.19      7.90 o 
  10   0   2        2.53        0.85      8.11 o 
  11   0   2       26.47       33.28      7.59 o 
  12   0   2       10.89        8.90      5.93 o 
 -13   1   2        2.40        2.63      4.50 o 
 -12   1   2       73.84       90.22      6.81 o 
 -11   1   2      200.45      182.27      8.55 o 
 -10   1   2      978.49      931.06     18.23 o 
  -9   1   2      180.56      168.93      8.50 o 
  -8   1   2        6.10       16.75      5.63 o 
  -7   1   2      353.25      394.28      8.17 o 
  -6   1   2        0.44       -0.14      9.18 o 
  -5   1   2     1741.63     1950.07     36.81 o 
  -4   1   2     1558.03     1682.65     14.38 o 
  -3   1   2     1056.07     1071.45     12.71 o 
  -2   1   2     4262.53     3854.57     26.10 o 
  -1   1   2      161.57      155.40      5.28 o 
   0   1   2      185.45      182.71      5.90 o 
   1   1   2    26483.75    24653.06    243.39 o 
   2   1   2     7288.93     6777.41    130.71 o 
   3   1   2       34.42       24.10      3.14 o 
   4   1   2       82.88       85.45      9.75 o 
   5   1   2      698.88      685.05     28.24 o 
   6   1   2        0.03        4.44      5.63 o 
   7   1   2      503.02      598.80      5.67 o 
   8   1   2       54.94       46.12      4.67 o 
   9   1   2       12.36       12.08      6.01 o 
  10   1   2       13.02       18.91      6.06 o 
  11   1   2      193.52      184.78     13.21 o 
  12   1   2      217.94      203.94      6.24 o 
 -13   2   2       13.79       13.73      6.76 o 
 -12   2   2        4.12        7.60      5.78 o 
 -11   2   2      180.01      179.23     11.39 o 
 -10   2   2      197.33      191.84     12.32 o 
  -9   2   2       97.46      125.49      7.73 o 
  -8   2   2     2799.54     2768.64     19.77 o 
  -7   2   2      463.90      454.79     17.37 o 
  -6   2   2      161.31      229.27     15.26 o 
  -5   2   2     1810.76     1787.88     30.56 o 
  -4   2   2      410.01      448.14     10.05 o 
  -3   2   2     2138.11     1997.68     24.14 o 
  -2   2   2       67.55       58.91      3.27 o 
  -1   2   2     1000.84      928.81     16.01 o 
   0   2   2      872.15      784.38     15.57 o 
   1   2   2       22.24       30.26      6.57 o 
   2   2   2     1474.76     1340.06     25.50 o 
   3   2   2     3237.34     3078.99     21.58 o 
   4   2   2       10.57        6.36      4.30 o 
   5   2   2       10.56       14.68      8.91 o 
   6   2   2      483.97      386.14     17.05 o 
   7   2   2     1893.18     1971.29     12.70 o 
   8   2   2       39.49       47.73      4.04 o 
   9   2   2        0.99        3.49      5.70 o 
  10   2   2      963.62      961.72     14.10 o 
  11   2   2      152.01      146.75      6.50 o 
  12   2   2        1.18        4.53      4.08 o 
 -13   3   2        0.49       -0.84      6.45 o 
 -12   3   2       42.97       42.07      6.05 o 
 -11   3   2        2.35        5.07      6.38 o 
 -10   3   2     1100.17     1087.90     25.11 o 
  -9   3   2      286.76      287.24     10.30 o 
  -8   3   2        0.87        6.99      5.41 o 
  -7   3   2       83.30       90.29      5.98 o 
  -6   3   2       37.34       22.41      8.12 o 
  -5   3   2     4299.25     4904.57     31.72 o 
  -4   3   2       38.31       22.02      5.68 o 
  -3   3   2       13.60       16.16      5.74 o 
  -2   3   2        3.63        4.65      5.33 o 
  -1   3   2     2796.57     2760.54    118.97 o 
   0   3   2     2274.74     2158.38     40.14 o 
   1   3   2    13487.79    12208.60     47.67 o 
   2   3   2     5780.79     5513.70     26.79 o 
   3   3   2     1243.90     1200.89     19.19 o 
   4   3   2      184.59      170.90      7.40 o 
   5   3   2     2196.84     2416.72     38.20 o 
   6   3   2        0.15       -0.27      4.61 o 
   7   3   2        0.25        6.03      3.43 o 
   8   3   2      166.05      194.27      5.08 o 
   9   3   2      318.02      326.38     13.25 o 
  10   3   2     1302.40     1290.88     25.44 o 
  11   3   2      152.84      132.40      9.88 o 
  12   3   2      690.10      655.22     49.29 o 
 -13   4   2       17.14       20.31      7.42 o 
 -12   4   2        0.04       -1.54      8.95 o 
 -11   4   2      544.50      510.71     10.90 o 
 -10   4   2       59.69       58.64      4.73 o 
  -9   4   2     5863.33     5906.95     23.47 o 
  -8   4   2      556.20      562.60     18.97 o 
  -7   4   2      620.72      683.37      9.88 o 
  -6   4   2      349.20      367.71     16.61 o 
  -5   4   2     1490.40     1515.35     18.63 o 
  -4   4   2     1802.17     1980.23     81.46 o 
  -3   4   2       77.32       79.26      9.14 o 
  -2   4   2      571.69      543.89     15.88 o 
  -1   4   2     1638.51     1669.20     24.08 o 
   0   4   2       22.30       12.29      8.76 o 
   1   4   2    11380.46    10909.71     40.09 o 
   2   4   2     5545.18     5396.30     29.41 o 
   3   4   2      444.93      461.60      7.80 o 
   4   4   2      148.33      141.66      7.69 o 
   5   4   2     2512.52     1897.47     37.81 o 
   6   4   2        0.21        4.04      4.71 o 
   7   4   2      337.81      362.40      5.42 o 
   8   4   2        3.86        9.55      3.70 o 
   9   4   2      148.83      141.08      6.61 o 
  10   4   2      482.98      458.16     15.78 o 
  11   4   2      166.82      177.28      9.92 o 
  12   4   2     1432.38     1467.20     18.30 o 
 -12   5   2       17.25       23.67      9.10 o 
 -11   5   2       24.56       28.10     10.06 o 
 -10   5   2       22.16        7.43      6.12 o 
  -9   5   2        8.47       13.97      4.90 o 
  -8   5   2      139.64      142.53      6.83 o 
  -7   5   2        3.62       10.07      6.95 o 
  -6   5   2        8.92       14.11      7.47 o 
  -5   5   2      789.78      818.48     14.41 o 
  -4   5   2     1382.51     1415.85     24.49 o 
  -3   5   2     1346.91     1423.45     24.40 o 
  -2   5   2       17.18       12.10      8.88 o 
  -1   5   2       35.53       48.42      9.38 o 
   0   5   2      511.72      492.27     15.54 o 
   1   5   2     1438.81     1303.43     15.12 o 
   2   5   2     1156.24      988.02     11.19 o 
   3   5   2      135.66      105.72      5.13 o 
   4   5   2       57.61       47.33      5.02 o 
   5   5   2      223.61      232.13      9.57 o 
   6   5   2      269.34      268.01      6.94 o 
   7   5   2        3.81        5.08      4.24 o 
   8   5   2        4.56        9.43      4.80 o 
   9   5   2        3.30       -2.82      8.54 o 
  10   5   2        3.57        1.93      8.11 o 
  11   5   2      110.84      118.76      9.08 o 
  12   5   2        4.51        1.76      5.71 o 
 -12   6   2       10.10        7.11      8.42 o 
 -11   6   2      295.75      283.15      7.92 o 
 -10   6   2      260.83      258.21      8.27 o 
  -9   6   2       97.07      105.99      7.34 o 
  -8   6   2     2554.17     2656.42     23.57 o 
  -7   6   2       28.69       36.43      4.02 o 
  -6   6   2      598.88      660.86     13.18 o 
  -5   6   2      171.27      221.43      9.08 o 
  -4   6   2      991.10      959.06     21.37 o 
  -3   6   2      680.10      624.24     17.71 o 
  -2   6   2       68.97       67.17      9.99 o 
  -1   6   2     1114.73      995.68     21.25 o 
   0   6   2     1171.58     1181.72     32.82 o 
   1   6   2       96.96      148.19      7.27 o 
   2   6   2       18.69       20.67      4.84 o 
   3   6   2        7.73        7.59      3.88 o 
   4   6   2      447.06      393.97     10.46 o 
   5   6   2     1283.96     1419.55     30.70 o 
   6   6   2      810.76      808.10     20.36 o 
   7   6   2      176.25      183.39      5.73 o 
   8   6   2       62.10       63.34      5.59 o 
   9   6   2      183.14      197.35      8.01 o 
  10   6   2      664.58      598.09     14.51 o 
  11   6   2      145.61      125.49      8.50 o 
  12   6   2      133.49      130.04      6.62 o 
 -12   7   2       25.35       23.25      8.00 o 
 -11   7   2       57.27       53.72      8.75 o 
 -10   7   2      446.92      450.03      9.93 o 
  -9   7   2       94.58       94.10      6.57 o 
  -8   7   2      451.28      441.34      7.84 o 
  -7   7   2      239.14      258.53      7.15 o 
  -6   7   2        0.44        5.84      3.49 o 
  -5   7   2       35.84       34.90      5.05 o 
  -4   7   2     2113.54     2081.79     31.84 o 
  -3   7   2      669.67      621.64     18.19 o 
  -2   7   2      685.44      631.59     18.05 o 
  -1   7   2      166.77      134.95      7.66 o 
   0   7   2     1349.47     1278.60     16.30 o 
   1   7   2       53.07       57.60      6.68 o 
   2   7   2     1416.68     1541.39     20.47 o 
   3   7   2       16.53        7.03      3.94 o 
   4   7   2       82.06      102.43      9.27 o 
   5   7   2      444.90      431.59      7.53 o 
   6   7   2      170.60      219.92      5.35 o 
   7   7   2      793.56      855.72      9.55 o 
   8   7   2       37.27       24.98      5.32 o 
   9   7   2       42.09       46.23      6.71 o 
  10   7   2        0.25        7.01      7.18 o 
  11   7   2        1.78       -1.70      6.67 o 
  12   7   2        7.67        5.94      3.96 o 
 -12   8   2       69.44       54.82      4.77 o 
 -11   8   2      362.22      341.04      8.36 o 
 -10   8   2        0.23        1.25      5.96 o 
  -9   8   2       16.63       18.92      3.81 o 
  -8   8   2        6.73        7.45      5.38 o 
  -7   8   2       24.38       15.98      3.91 o 
  -6   8   2        1.23        0.36      3.42 o 
  -5   8   2       20.85        8.37      5.16 o 
  -4   8   2      165.41      152.94     11.59 o 
  -3   8   2     1880.11     1808.62     41.02 o 
  -2   8   2      244.80      234.71      9.69 o 
  -1   8   2     1633.19     1647.42     18.97 o 
   0   8   2     2913.56     2982.75     87.49 o 
   1   8   2      118.61      109.02      7.01 o 
   2   8   2       38.24       41.22      6.06 o 
   3   8   2      168.75      193.88      8.39 o 
   4   8   2       30.90       25.04      7.22 o 
   5   8   2      113.83      127.63      6.09 o 
   6   8   2      257.82      274.19      5.74 o 
   7   8   2       96.60      122.02      5.29 o 
   8   8   2      138.36      123.34      9.80 o 
   9   8   2        1.70        0.98      5.77 o 
  10   8   2      141.91      123.36      8.65 o 
  11   8   2       87.81       70.67      5.31 o 
 -12   9   2       90.21       97.08      6.58 o 
 -11   9   2       13.92       11.91      5.23 o 
 -10   9   2        1.47        3.96      4.15 o 
  -9   9   2      165.40      149.53      4.90 o 
  -8   9   2       11.46       18.00      5.51 o 
  -7   9   2      156.57      177.14      6.36 o 
  -6   9   2        3.92        3.38      5.37 o 
  -5   9   2      204.24      200.71      4.78 o 
  -4   9   2      380.87      321.51     14.43 o 
  -3   9   2       14.45       11.88      7.88 o 
  -2   9   2      233.87      255.13      8.79 o 
  -1   9   2     1509.05     1735.89     23.85 o 
   0   9   2        9.87        7.88      5.61 o 
   1   9   2      187.74      147.13     13.82 o 
   2   9   2      149.01      100.08      7.18 o 
   3   9   2     2840.01     3011.37     28.15 o 
   4   9   2      505.23      490.76     10.99 o 
   5   9   2       21.51       31.01      4.11 o 
   6   9   2       30.70       38.56      4.05 o 
   7   9   2       24.95       26.86      4.60 o 
   8   9   2        1.68       -0.74      4.83 o 
   9   9   2        6.93        6.87      5.27 o 
  10   9   2        0.63        4.32      6.57 o 
  11   9   2       17.72       24.71      4.49 o 
 -11  10   2      111.59      104.30      4.74 o 
 -10  10   2      193.36      174.08      5.55 o 
  -9  10   2       26.71       39.98      3.97 o 
  -8  10   2       63.22       60.04      5.01 o 
  -7  10   2      139.12      133.35      8.82 o 
  -6  10   2       59.04       59.53      5.02 o 
  -5  10   2      125.14      130.01      5.59 o 
  -4  10   2       52.09       69.02      3.34 o 
  -3  10   2      394.87      395.61     17.00 o 
  -2  10   2       12.54       15.72      6.40 o 
  -1  10   2     1192.14     1148.83     17.29 o 
   0  10   2       33.78       25.37      6.26 o 
   1  10   2      106.11       97.04      7.59 o 
   2  10   2     1480.62     1415.00     51.84 o 
   3  10   2      374.12      292.27     13.22 o 
   4  10   2      588.42      572.21      8.81 o 
   5  10   2      216.17      223.24      5.49 o 
   6  10   2        4.30        2.51      5.43 o 
   7  10   2       36.09       34.95      4.77 o 
   8  10   2      102.63       87.80      6.31 o 
   9  10   2       10.21       14.46      4.98 o 
  10  10   2        2.53        2.46      4.56 o 
  11  10   2       83.49       88.10      4.86 o 
 -11  11   2        0.98        4.78      4.39 o 
 -10  11   2      147.36      149.16      5.15 o 
  -9  11   2      177.59      184.19      5.87 o 
  -8  11   2      150.10      149.84      6.95 o 
  -7  11   2      185.34      179.17     10.12 o 
  -6  11   2       44.11       42.92      5.08 o 
  -5  11   2        0.27        3.60      3.02 o 
  -4  11   2      264.27      267.37      4.33 o 
  -3  11   2      199.69      176.54      3.30 o 
  -1  11   2      441.94      472.44     12.16 o 
   0  11   2     1732.08     1789.65     86.19 o 
   1  11   2      233.07      216.18      9.66 o 
   2  11   2      119.39      139.02      4.68 o 
   3  11   2      938.52      995.91      8.51 o 
   4  11   2      157.80      140.74      4.98 o 
   5  11   2       45.38       44.97      4.33 o 
   6  11   2      557.07      610.47     12.42 o 
   7  11   2       31.00       36.13      6.66 o 
   8  11   2      532.38      540.47     14.51 o 
   9  11   2        0.17        3.13      5.37 o 
  10  11   2        0.52        0.69      6.61 o 
  11  11   2       63.51       65.51      6.04 o 
 -11  12   2       69.33       81.63      4.91 o 
 -10  12   2      172.17      172.65      5.17 o 
  -9  12   2        4.43       15.80      4.66 o 
  -8  12   2        0.14        3.65      4.12 o 
  -7  12   2      637.57      596.01      7.56 o 
  -6  12   2     3491.64     3515.60     17.84 o 
  -5  12   2      310.00      324.84      6.18 o 
  -4  12   2        0.66        1.42      2.57 o 
  -3  12   2      111.15      136.48      2.97 o 
  -2  12   2       83.54       65.39      2.72 o 
  -1  12   2      740.25      757.06     10.62 o 
   0  12   2      454.90      486.36      9.61 o 
   1  12   2       45.57       57.68      3.43 o 
   2  12   2       56.39       46.81      3.71 o 
   3  12   2      221.98      231.03      5.46 o 
   4  12   2     1112.16     1036.64      9.08 o 
   5  12   2       39.46       44.91      3.93 o 
   6  12   2        0.14        0.14      3.84 o 
   7  12   2        6.46       10.87      5.10 o 
   8  12   2      914.97      860.58     16.08 o 
   9  12   2     1574.86     1545.16     14.41 o 
  10  12   2        0.69       -0.66      5.85 o 
 -11  13   2      100.87      103.88      6.92 o 
 -10  13   2        3.40        6.59      3.55 o 
  -9  13   2        0.45        0.41      4.12 o 
  -8  13   2      534.97      458.71     12.62 o 
  -7  13   2     1160.19     1135.01     12.40 o 
  -6  13   2      181.10      180.48      7.13 o 
  -5  13   2        1.70        6.18      2.92 o 
  -4  13   2      193.06      181.47      3.71 o 
  -3  13   2       54.84       67.08      2.78 o 
  -2  13   2        9.25       11.36      2.93 o 
  -1  13   2        0.51        2.43      2.49 o 
   0  13   2      294.65      308.81      4.11 o 
   1  13   2       14.42       21.40      3.61 o 
   2  13   2       45.59       49.50      3.82 o 
   3  13   2        0.18        4.44      4.09 o 
   4  13   2      150.75      145.29      5.50 o 
   5  13   2      676.01      655.96      8.57 o 
   6  13   2      225.38      237.55      6.21 o 
   7  13   2      214.79      230.85      7.86 o 
   8  13   2       76.36       65.17      5.79 o 
   9  13   2        0.14        0.31      4.57 o 
  10  13   2       22.50       22.48      5.60 o 
 -10  14   2       67.49       64.47      3.84 o 
  -9  14   2      212.98      190.96      5.47 o 
  -8  14   2        0.82        0.47      4.48 o 
  -7  14   2       40.39       51.45      4.40 o 
  -6  14   2       70.12       74.64      4.74 o 
  -5  14   2     1295.23     1325.48      8.26 o 
  -4  14   2        7.17        8.19      2.71 o 
  -3  14   2       91.53       95.43      3.13 o 
  -2  14   2      310.05      337.02      4.92 o 
  -1  14   2       14.51       20.88      2.78 o 
   0  14   2      488.21      517.23      5.09 o 
   1  14   2      106.39      123.33      5.19 o 
   2  14   2        4.76        7.48      3.80 o 
   3  14   2      384.06      406.88      6.72 o 
   4  14   2      389.20      399.97      7.21 o 
   5  14   2      868.69      863.82      8.18 o 
   6  14   2      142.88      127.31      8.38 o 
   7  14   2        3.07        5.99      4.01 o 
   8  14   2      160.64      155.27      6.21 o 
   9  14   2        1.93       -0.18      4.03 o 
  10  14   2       15.47       19.03      5.22 o 
 -10  15   2       19.90       20.15      3.08 o 
  -9  15   2        0.53        2.29      4.47 o 
  -8  15   2        4.23        7.99      4.12 o 
  -7  15   2        8.10        0.80      3.74 o 
  -6  15   2       67.60       66.46      4.69 o 
  -5  15   2      100.11       99.44      5.92 o 
  -4  15   2       82.52       91.86      3.35 o 
  -3  15   2      238.32      252.29      4.11 o 
  -2  15   2      213.24      219.21      4.84 o 
  -1  15   2     1919.57     1852.60     14.18 o 
   0  15   2      210.82      233.33      5.20 o 
   1  15   2       54.49       66.60      3.70 o 
   2  15   2      474.87      471.27      8.10 o 
   3  15   2       54.45       76.60      4.75 o 
   4  15   2      907.79      905.55     10.78 o 
   5  15   2      566.74      596.15      7.16 o 
   6  15   2      464.21      434.31     13.26 o 
   7  15   2        0.65       -2.36      3.75 o 
   8  15   2      144.51      137.25      9.79 o 
   9  15   2       34.43       28.28      4.30 o 
  -9  16   2      149.36      151.32      4.50 o 
  -8  16   2       87.57       90.38      5.14 o 
  -7  16   2      848.58      827.08     16.60 o 
  -6  16   2      136.08      125.60      7.89 o 
  -5  16   2       15.03       21.53      3.62 o 
  -4  16   2      185.44      204.92      5.59 o 
  -3  16   2      235.09      259.13      5.99 o 
  -2  16   2      186.19      218.01      4.14 o 
  -1  16   2      840.59      862.40     15.77 o 
   0  16   2       58.09       58.49      3.97 o 
   1  16   2        0.02        1.28      3.55 o 
   2  16   2       29.30       41.74      4.93 o 
   3  16   2     6296.80     6393.53     37.14 o 
   4  16   2      579.48      608.29      8.67 o 
   5  16   2        2.38        1.77      3.89 o 
   6  16   2      134.85      124.98      4.45 o 
   7  16   2      170.96      141.30      4.26 o 
   8  16   2        0.71        0.86      4.22 o 
   9  16   2        3.20        5.78      5.48 o 
  -9  17   2      179.82      188.49      7.63 o 
  -8  17   2       79.47       61.62      4.96 o 
  -7  17   2       11.37       10.99      4.09 o 
  -6  17   2      145.61      146.47      6.75 o 
  -5  17   2       17.65       14.74      4.08 o 
  -4  17   2       28.29       24.57      4.46 o 
  -3  17   2      181.20      172.39      4.81 o 
  -2  17   2     1392.57     1427.57     16.97 o 
  -1  17   2        0.01        5.22      4.11 o 
   0  17   2       40.09       47.18      4.14 o 
   1  17   2      687.07      699.30      7.24 o 
   2  17   2       40.67       39.39      4.99 o 
   3  17   2      360.43      374.94      6.92 o 
   4  17   2       15.99       20.37      4.59 o 
   5  17   2      296.69      277.44      9.36 o 
   6  17   2       25.49       22.02      4.23 o 
   7  17   2       60.90       64.45      4.00 o 
   8  17   2       45.77       51.97      4.32 o 
  -8  18   2        0.12       -0.81      3.72 o 
  -7  18   2       54.51       57.82      5.03 o 
  -6  18   2      106.45      140.17      9.67 o 
  -5  18   2       17.47       14.15      6.05 o 
  -4  18   2       80.40       70.03      4.47 o 
  -3  18   2       98.44      125.92      6.34 o 
  -2  18   2      944.32      906.11      8.10 o 
  -1  18   2      152.62      172.67      5.55 o 
   0  18   2        1.31       -1.52      4.13 o 
   1  18   2       23.82       20.10      4.16 o 
   2  18   2        0.64        2.45      4.53 o 
   3  18   2       69.77       66.36      4.62 o 
   4  18   2      669.64      658.65     15.69 o 
   5  18   2      117.31      112.49      5.17 o 
   6  18   2        2.58        2.61      5.06 o 
   7  18   2      102.61       96.18      5.08 o 
  -7  19   2       10.03        3.37      6.00 o 
  -6  19   2       58.79       62.84      7.82 o 
  -5  19   2      107.63      126.07      9.40 o 
  -4  19   2       85.53       94.62      7.00 o 
  -3  19   2      230.83      242.65      5.64 o 
  -2  19   2      811.45      800.07      7.45 o 
  -1  19   2      313.21      354.02      6.21 o 
   0  19   2      603.04      563.83     10.55 o 
   1  19   2       38.09       39.21      4.16 o 
   2  19   2      462.74      480.69     12.37 o 
   3  19   2      299.74      326.13     14.31 o 
   4  19   2        0.02        0.91      4.45 o 
   5  19   2        2.31        4.94      4.04 o 
   6  19   2        0.05        4.88      4.85 o 
   7  19   2      396.64      420.23     10.56 o 
  -6  20   2       29.92       17.34      4.44 o 
  -5  20   2        9.52       11.79      4.81 o 
  -4  20   2      345.24      345.95      5.80 o 
  -3  20   2       50.05       30.50      3.94 o 
  -2  20   2      101.41      117.91      5.13 o 
  -1  20   2      215.26      200.32      4.69 o 
   0  20   2        2.00       -0.86      3.67 o 
   1  20   2        9.33        3.21      4.84 o 
   2  20   2       11.24        8.82      5.77 o 
   3  20   2       71.58       65.89      4.90 o 
   4  20   2      112.58      114.62      4.97 o 
   5  20   2      127.02      131.39      7.82 o 
   6  20   2       86.88       81.32      4.94 o 
  -5  21   2       36.66       29.86      4.37 o 
  -4  21   2        4.06        1.84      3.83 o 
  -3  21   2        1.33       -0.65      3.21 o 
  -2  21   2      107.76       98.28      4.95 o 
  -1  21   2      302.42      276.51     10.44 o 
   0  21   2        2.15        3.68      3.88 o 
   1  21   2      422.17      459.40     10.43 o 
   2  21   2      298.16      313.85      8.01 o 
   3  21   2      159.73      140.64      4.90 o 
   4  21   2      327.24      326.26      7.26 o 
   5  21   2      185.26      220.27      6.06 o 
  -4  22   2       71.59       67.23      6.36 o 
  -3  22   2       36.80       28.73      3.78 o 
  -2  22   2       53.42       66.85      4.96 o 
  -1  22   2       27.28       23.83      3.87 o 
   0  22   2        0.95        1.68      3.67 o 
   1  22   2      112.26      107.08      4.42 o 
   2  22   2        4.26       10.43      4.18 o 
   3  22   2       22.79       17.12      4.78 o 
   4  22   2        0.04       -0.28      4.17 o 
  -2  23   2        3.63        0.76      3.92 o 
  -1  23   2       81.75       96.18      5.03 o 
   0  23   2      107.29      114.13      9.45 o 
   1  23   2       67.50       64.51      3.59 o 
   2  23   2      178.93      195.48      7.91 o 
 -12   1   3      188.55      211.45      5.95 o 
 -11   1   3       13.49       10.33      6.87 o 
 -10   1   3      184.80      164.46      9.51 o 
  -9   1   3      201.25      214.41     10.16 o 
  -8   1   3      250.10      248.23      9.28 o 
  -7   1   3       16.95       21.16      6.36 o 
  -6   1   3      153.41      173.32     12.49 o 
  -5   1   3       55.25      100.34     17.68 o 
  -4   1   3     7970.73     8339.88     43.30 o 
  -3   1   3       33.37       30.14      4.03 o 
  -2   1   3      281.44      269.27      5.67 o 
  -1   1   3       25.12       17.17      4.53 o 
   0   1   3     1306.07     1194.92     15.16 o 
   1   1   3      538.19      469.82      7.58 o 
   2   1   3     3144.78     2996.71     52.76 o 
   3   1   3       92.21      108.97      6.82 o 
   4   1   3      166.74      130.46     10.71 o 
   5   1   3      229.29      231.16     13.54 o 
   6   1   3     2185.64     2298.75     12.58 o 
   7   1   3       27.48       42.49      4.50 o 
   8   1   3        0.02        1.42      4.10 o 
   9   1   3       16.35       19.76      6.35 o 
  10   1   3       26.14       20.73      5.32 o 
  11   1   3      242.93      235.76      6.52 o 
  12   1   3       51.11       47.15      5.88 o 
 -12   2   3      126.31      131.53      5.20 o 
 -11   2   3      114.31      105.46      6.25 o 
 -10   2   3        0.76       -0.60      7.50 o 
  -9   2   3      298.53      292.34     10.53 o 
  -8   2   3      784.43      769.26     10.09 o 
  -7   2   3      171.12      176.99      5.74 o 
  -6   2   3      490.48      499.48      9.58 o 
  -5   2   3      377.61      397.81     19.02 o 
  -4   2   3      109.80      111.50      6.74 o 
  -3   2   3      844.21      877.92     14.18 o 
  -2   2   3      624.15      679.95     11.07 o 
  -1   2   3      112.41       86.00      4.45 o 
   0   2   3      156.39      157.63      6.57 o 
   1   2   3     2987.71     2990.20     21.26 o 
   2   2   3     1343.94     1285.44     38.34 o 
   3   2   3       87.72       96.77      5.43 o 
   4   2   3       74.07       50.09      4.97 o 
   5   2   3      393.41      355.10     15.55 o 
   6   2   3        8.08       13.77      5.36 o 
   7   2   3      310.32      299.55      8.28 o 
   8   2   3       37.03       44.29      4.71 o 
   9   2   3       30.71       35.96      6.48 o 
  10   2   3      256.59      226.60      7.36 o 
  11   2   3      277.71      266.19     10.19 o 
  12   2   3       50.52       49.68      5.93 o 
 -12   3   3       28.29       34.76      4.20 o 
 -11   3   3      107.10      104.17      5.78 o 
 -10   3   3        4.74        3.65      5.75 o 
  -9   3   3       52.03       64.67      5.90 o 
  -8   3   3      661.27      653.80      9.15 o 
  -7   3   3       76.30       87.78      5.16 o 
  -6   3   3        2.67        3.52      4.20 o 
  -5   3   3     3947.54     4443.88     52.02 o 
  -4   3   3     1488.17     1655.66     19.91 o 
  -3   3   3      232.09      241.27     17.80 o 
  -2   3   3        0.05        2.00      4.99 o 
  -1   3   3      220.85      202.75      7.31 o 
   0   3   3     3367.99     3301.60     30.32 o 
   1   3   3      150.62      137.00      6.29 o 
   2   3   3     2812.19     1995.13    547.36 o 
   3   3   3       40.10       39.81      5.01 o 
   4   3   3       88.57       76.55      5.93 o 
   5   3   3       71.03       63.95     13.35 o 
   6   3   3      293.98      292.96      8.31 o 
   7   3   3      575.13      624.25     10.27 o 
   8   3   3      110.64      114.50      5.10 o 
   9   3   3        2.45       -0.01      5.72 o 
  10   3   3       53.46       42.06      5.32 o 
  11   3   3      177.95      154.48     10.55 o 
 -12   4   3        0.03        6.62      8.85 o 
 -11   4   3       32.86       34.77      4.95 o 
 -10   4   3        4.09        7.23      5.35 o 
  -9   4   3     2645.22     2661.92     34.61 o 
  -8   4   3        0.91        1.64      4.88 o 
  -7   4   3      407.72      406.85      7.41 o 
  -6   4   3       50.34       56.11      4.63 o 
  -5   4   3      766.29      717.95     23.31 o 
  -4   4   3       34.12       66.23      8.75 o 
  -3   4   3      371.78      381.33     16.09 o 
  -2   4   3      691.06      732.84     12.21 o 
  -1   4   3      616.23      571.38     24.99 o 
   0   4   3      199.04      185.91      8.99 o 
   1   4   3     1354.68     1277.30     27.13 o 
   2   4   3     3588.81     3448.18     22.19 o 
   3   4   3      173.43      179.47      8.06 o 
   4   4   3        8.69        8.81      4.03 o 
   5   4   3        2.36        3.28      4.11 o 
   6   4   3      548.50      551.80     10.30 o 
   7   4   3       40.85       56.63      6.45 o 
   8   4   3      182.67      190.63      5.46 o 
   9   4   3        0.75        1.84      4.58 o 
  10   4   3        0.06        0.68      4.68 o 
  11   4   3      133.20      131.00      7.92 o 
 -12   5   3       53.73       68.82      9.08 o 
 -11   5   3       63.25       71.24      9.47 o 
 -10   5   3     1433.85     1288.05     20.90 o 
  -9   5   3        1.30        0.39      4.76 o 
  -8   5   3     1516.62     1541.65     16.37 o 
  -7   5   3      519.89      480.73     10.95 o 
  -6   5   3      793.05      791.95      7.64 o 
  -5   5   3      612.49      596.50      9.91 o 
  -4   5   3      106.62      113.20     10.61 o 
  -3   5   3        0.56        2.39      9.02 o 
  -2   5   3      111.77       90.66     10.97 o 
  -1   5   3      115.33      111.28     12.42 o 
   0   5   3       35.53       29.57      7.11 o 
   1   5   3     6064.43     6086.48     42.16 o 
   2   5   3     1980.40     1923.09     17.27 o 
   3   5   3       28.89       40.72      5.29 o 
   4   5   3      832.84      832.94     15.33 o 
   5   5   3      576.21      623.25      8.48 o 
   6   5   3        3.60        1.50      3.81 o 
   7   5   3      764.70      818.08     11.75 o 
   8   5   3      184.66      167.32      6.60 o 
   9   5   3        5.99        7.00      6.21 o 
  10   5   3      646.93      652.29     14.54 o 
  11   5   3      981.88      928.02     15.01 o 
 -12   6   3       11.67        4.51      8.22 o 
 -11   6   3      444.70      434.38      8.89 o 
 -10   6   3       51.94       48.82      5.07 o 
  -9   6   3      237.73      236.20      7.23 o 
  -8   6   3     1235.38     1178.99     11.98 o 
  -7   6   3      484.02      440.30      9.60 o 
  -6   6   3      284.22      285.99      7.87 o 
  -5   6   3      288.00      263.76      5.86 o 
  -4   6   3      102.45       70.90      9.25 o 
  -3   6   3        7.85       10.01      9.11 o 
  -2   6   3      942.95      961.23     24.25 o 
  -1   6   3       64.18       67.16     10.86 o 
   0   6   3        7.59        5.89      8.63 o 
   1   6   3      214.85      178.29      8.02 o 
   2   6   3      425.68      405.22      9.15 o 
   3   6   3     1952.65     1872.74     18.01 o 
   4   6   3      809.03      803.09      7.42 o 
   5   6   3       36.98       38.96      4.65 o 
   6   6   3      266.72      251.54      9.13 o 
   7   6   3       12.33       14.65      4.95 o 
   8   6   3        3.35        7.47      5.46 o 
   9   6   3       95.43      106.44      5.89 o 
  10   6   3        0.25        5.09      6.78 o 
  11   6   3        1.04        2.97      6.18 o 
 -12   7   3       14.92       22.72      7.64 o 
 -11   7   3      170.52      153.97      9.27 o 
 -10   7   3      168.01      137.66      5.64 o 
  -9   7   3      247.47      202.80      6.91 o 
  -8   7   3      315.97      351.50      8.16 o 
  -7   7   3      468.02      523.91     13.39 o 
  -6   7   3      114.58       91.46      4.02 o 
  -5   7   3      138.48      122.80      4.10 o 
  -4   7   3      367.54      439.62     17.86 o 
  -3   7   3      331.08      359.46     17.12 o 
  -2   7   3      122.50      103.82     10.94 o 
  -1   7   3       17.63        8.46     10.28 o 
   0   7   3        2.68       11.18      6.57 o 
   1   7   3      110.38      122.25      6.45 o 
   2   7   3      943.88      826.99     12.51 o 
   3   7   3     8196.72     8181.34    154.66 o 
   4   7   3      291.22      289.64      6.53 o 
   5   7   3      204.75      214.06     13.47 o 
   6   7   3      510.53      513.55      7.49 o 
   7   7   3        0.15        3.52      4.95 o 
   8   7   3      147.30      160.27      6.54 o 
   9   7   3       14.59       13.12      6.09 o 
  10   7   3       31.88       33.58      7.15 o 
  11   7   3        0.83        0.08      5.40 o 
 -12   8   3       63.96       61.24      6.12 o 
 -11   8   3       92.14       89.24      5.89 o 
 -10   8   3       77.44       81.21      5.05 o 
  -9   8   3       59.75       51.86      5.22 o 
  -8   8   3       57.60       73.50      5.79 o 
  -7   8   3      180.40      191.63      6.12 o 
  -6   8   3     1254.15     1201.65     10.87 o 
  -5   8   3      613.40      583.55      8.66 o 
  -4   8   3        7.05        4.56      3.39 o 
  -3   8   3     2907.96     3130.57     44.37 o 
  -2   8   3        8.77        7.32      6.22 o 
  -1   8   3        2.28        7.30      6.25 o 
   0   8   3     2713.48     2974.44     28.62 o 
   1   8   3      444.09      452.98     10.43 o 
   2   8   3      325.86      323.01     10.14 o 
   3   8   3     1673.61     1715.04     18.46 o 
   4   8   3       81.71       80.37      6.72 o 
   5   8   3      483.11      510.71      8.69 o 
   6   8   3      570.81      573.60     10.09 o 
   7   8   3       70.97       74.05      7.29 o 
   8   8   3      220.99      219.31      6.99 o 
   9   8   3      233.43      228.32      7.57 o 
  10   8   3      220.64      218.08      9.08 o 
  11   8   3      248.19      220.43     18.44 o 
 -11   9   3      179.33      163.90      5.18 o 
 -10   9   3       34.55       34.31      5.91 o 
  -9   9   3       73.05       75.09      5.38 o 
  -8   9   3      147.95      131.67      5.04 o 
  -7   9   3      100.19       85.34      4.65 o 
  -6   9   3       10.73        6.91      3.64 o 
  -5   9   3      203.28      180.38      4.41 o 
  -4   9   3       32.67       34.35      3.22 o 
  -3   9   3       24.13       17.75      3.29 o 
  -2   9   3      247.72      238.73      9.47 o 
  -1   9   3      712.72      767.19     15.47 o 
   0   9   3      753.22      783.91     15.70 o 
   1   9   3        0.43        0.45      4.61 o 
   2   9   3      248.45      220.83      5.88 o 
   3   9   3      183.23      189.02      6.08 o 
   4   9   3        2.55        3.97      3.83 o 
   5   9   3      272.50      272.33      6.16 o 
   6   9   3      239.39      237.26      8.82 o 
   7   9   3       39.91       42.14      5.25 o 
   8   9   3        4.67        7.70      4.87 o 
   9   9   3       95.09       93.30      6.02 o 
  10   9   3      135.19      134.33      7.71 o 
  11   9   3       32.70       39.99      5.68 o 
 -11  10   3       11.53        9.07      4.25 o 
 -10  10   3      328.64      302.22      6.65 o 
  -9  10   3       50.75       46.30      3.92 o 
  -8  10   3      380.47      401.72      6.97 o 
  -7  10   3       74.09       82.48      6.44 o 
  -6  10   3      555.63      579.72      8.11 o 
  -5  10   3      489.85      414.85      6.21 o 
  -4  10   3     1207.57     1212.05      9.64 o 
  -3  10   3      368.21      373.28      4.55 o 
  -2  10   3      434.16      427.07      6.06 o 
  -1  10   3      276.72      320.22      8.92 o 
   0  10   3        4.19        8.46      4.35 o 
   1  10   3      665.34      682.37     12.99 o 
   2  10   3        0.84        4.22      2.76 o 
   3  10   3        8.23        6.55      3.91 o 
   4  10   3      316.59      325.81      7.67 o 
   5  10   3      496.17      516.78      9.51 o 
   6  10   3     1257.55     1268.04     14.13 o 
   7  10   3      249.03      252.47      7.63 o 
   8  10   3       74.74       76.63      5.13 o 
   9  10   3       65.86       57.87      5.27 o 
  10  10   3        3.05        3.17      3.91 o 
 -11  11   3       66.72       63.53      6.75 o 
 -10  11   3       47.63       42.63      5.15 o 
  -9  11   3       94.84      101.32      5.07 o 
  -8  11   3      163.35      163.26      5.37 o 
  -7  11   3      101.73      101.78      5.10 o 
  -6  11   3      586.01      581.10      8.66 o 
  -5  11   3      361.75      398.40      9.49 o 
  -4  11   3       32.50       37.10      3.16 o 
  -3  11   3        0.59        2.78      2.83 o 
  -2  11   3      519.07      542.26     10.32 o 
  -1  11   3        0.09        1.66      4.28 o 
   0  11   3      421.28      427.44     11.20 o 
   1  11   3      216.33      227.45      6.93 o 
   2  11   3      702.27      758.53      9.42 o 
   3  11   3      105.43      123.15      6.09 o 
   4  11   3       64.16       77.79     15.90 o 
   5  11   3      258.10      251.88     10.49 o 
   6  11   3       70.07       68.87      7.33 o 
   7  11   3       57.95       66.77     14.87 o 
   8  11   3      263.75      269.19      8.34 o 
   9  11   3       12.23       11.46      4.89 o 
  10  11   3        4.47        5.86      5.28 o 
 -10  12   3        0.62        0.96      4.46 o 
  -9  12   3        7.24        3.02      4.03 o 
  -8  12   3       38.99       42.51      3.51 o 
  -7  12   3       53.25       54.99      4.81 o 
  -6  12   3     1547.89     1581.38     18.63 o 
  -5  12   3        1.57        4.77      3.73 o 
  -4  12   3     1132.89     1123.40      7.96 o 
  -3  12   3        0.68        0.47      3.23 o 
  -2  12   3      212.76      236.36      5.62 o 
  -1  12   3     1505.99     1557.55     11.25 o 
   0  12   3       57.65       55.16      5.72 o 
   1  12   3     1214.18     1194.02      8.84 o 
   2  12   3       84.02       77.77      4.29 o 
   3  12   3      230.62      238.52      6.29 o 
   4  12   3     2452.98     2440.03     14.57 o 
   5  12   3     2224.13     2205.49     25.17 o 
   6  12   3       90.89       95.95      7.21 o 
   7  12   3       59.27       57.27      5.04 o 
   8  12   3       49.44       54.63     10.66 o 
   9  12   3      109.57      105.84     13.95 o 
  10  12   3        2.01        5.02      5.05 o 
 -10  13   3       50.06       54.85      4.72 o 
  -9  13   3      288.35      284.00      5.94 o 
  -8  13   3      522.54      456.66      7.61 o 
  -7  13   3     1913.87     1835.44     19.94 o 
  -6  13   3        2.09        8.80      4.30 o 
  -5  13   3      349.66      346.73      5.59 o 
  -4  13   3      142.85      131.43      3.72 o 
  -3  13   3        3.74        3.93      2.72 o 
  -2  13   3       31.08       31.85      5.69 o 
  -1  13   3       44.16       49.74      4.82 o 
   0  13   3       12.32       13.93      4.09 o 
   1  13   3      180.25      187.22      5.23 o 
   2  13   3       16.97       21.13      4.76 o 
   3  13   3       91.87       84.85      5.91 o 
   4  13   3       41.45       72.87      9.10 o 
   5  13   3     1971.45     2001.25     13.84 o 
   6  13   3        5.59        9.92      4.55 o 
   7  13   3        0.00        5.11      4.21 o 
   8  13   3        9.35        7.85      4.68 o 
   9  13   3      970.09      941.80     10.33 o 
 -10  14   3       37.47       37.64      4.16 o 
  -9  14   3       30.50       29.05      3.73 o 
  -8  14   3       13.00       11.96      4.19 o 
  -7  14   3      411.21      401.58     11.74 o 
  -6  14   3        4.10        7.22      4.18 o 
  -5  14   3     1752.92     1705.41     10.17 o 
  -4  14   3      116.13      115.01      3.85 o 
  -3  14   3       81.44       81.20      3.53 o 
  -2  14   3      215.41      215.27      7.80 o 
  -1  14   3        0.88        2.18      3.98 o 
   0  14   3      155.83      172.10      4.93 o 
   1  14   3      496.77      516.28     11.16 o 
   2  14   3        3.92        5.61      5.55 o 
   3  14   3        4.14        7.42      5.51 o 
   4  14   3       75.66      106.20      8.47 o 
   5  14   3       28.81       41.70      6.05 o 
   6  14   3       55.72       52.06      4.97 o 
   7  14   3      379.54      365.89      7.97 o 
   8  14   3      537.12      521.36      6.96 o 
   9  14   3       36.45       36.73      3.24 o 
  -9  15   3        7.88        0.87      3.27 o 
  -8  15   3        6.12        4.23      3.84 o 
  -7  15   3      779.00      708.37      8.85 o 
  -6  15   3       75.74       67.97      4.57 o 
  -5  15   3        8.41       11.49      3.37 o 
  -4  15   3       77.48       75.91      4.05 o 
  -3  15   3       53.58       55.51      3.89 o 
  -2  15   3       23.58       26.07      5.35 o 
  -1  15   3      174.66      177.17      4.95 o 
   0  15   3      512.96      514.07      8.31 o 
   1  15   3        6.67        9.98      5.55 o 
   2  15   3       44.49       50.19      6.08 o 
   3  15   3       23.87       30.14      5.86 o 
   4  15   3     1409.38     1458.46     16.10 o 
   5  15   3        0.37        1.84      5.04 o 
   6  15   3       44.88       42.88      4.70 o 
   7  15   3        0.00        1.10      4.92 o 
   8  15   3       93.60       90.17      5.25 o 
  -9  16   3       83.25       93.66      4.51 o 
  -8  16   3        0.69        3.04      3.48 o 
  -7  16   3       31.89       32.15      4.16 o 
  -6  16   3      220.29      190.74      5.80 o 
  -5  16   3       53.98       46.76      3.55 o 
  -4  16   3        1.17       -0.41      4.00 o 
  -3  16   3      341.20      369.36      6.66 o 
  -2  16   3        5.09        5.83      4.55 o 
  -1  16   3      191.63      228.20      6.86 o 
   0  16   3      836.83      865.76      9.53 o 
   1  16   3       94.50       94.37      5.14 o 
   2  16   3       47.07       57.95      6.28 o 
   3  16   3      288.94      335.80      8.39 o 
   4  16   3      230.54      217.54      9.62 o 
   5  16   3       20.52       20.40      6.04 o 
   6  16   3       74.56       67.86      4.52 o 
   7  16   3        3.91        5.14      4.62 o 
   8  16   3        6.69        9.82      4.76 o 
  -8  17   3      286.02      284.26      9.14 o 
  -7  17   3       97.93      101.27      5.45 o 
  -6  17   3       65.22       57.42      5.38 o 
  -5  17   3       41.04       39.45      4.62 o 
  -4  17   3      207.68      188.22      4.96 o 
  -3  17   3        1.22        0.95      3.44 o 
  -2  17   3      477.77      526.61      9.57 o 
  -1  17   3       65.38       52.62      5.70 o 
   0  17   3      244.00      238.23     15.95 o 
   1  17   3        5.70        6.05      4.72 o 
   2  17   3        4.92        6.72      5.37 o 
   3  17   3      148.32      153.37      6.42 o 
   4  17   3      184.43      179.94      6.35 o 
   5  17   3      183.00      183.86      9.17 o 
   6  17   3      413.19      414.85      6.49 o 
   7  17   3       52.23       54.85      4.54 o 
  -7  18   3        2.69        3.28      6.09 o 
  -6  18   3      177.62      166.22      9.47 o 
  -5  18   3      196.57      204.19     10.57 o 
  -4  18   3       11.40       10.47      4.46 o 
  -3  18   3      245.19      250.85      5.60 o 
  -2  18   3      587.86      589.49      9.40 o 
  -1  18   3      289.04      236.02      8.26 o 
   0  18   3       48.75       57.81      5.12 o 
   1  18   3        3.00        4.18      4.15 o 
   2  18   3      332.78      328.00      7.63 o 
   3  18   3      328.80      338.08     13.55 o 
   4  18   3      130.85      129.20     10.29 o 
   5  18   3      197.05      208.20      5.55 o 
   6  18   3        0.78        4.13      3.35 o 
   7  18   3       11.11       18.58      5.74 o 
  -7  19   3       20.38       18.41      5.66 o 
  -6  19   3      310.94      334.04     10.48 o 
  -5  19   3       35.00       30.13      5.32 o 
  -4  19   3        2.49        2.25      4.12 o 
  -3  19   3       25.20       23.08      5.52 o 
  -2  19   3      197.75      157.81      7.64 o 
  -1  19   3      546.03      557.24     11.86 o 
   0  19   3       32.70       19.31      4.61 o 
   1  19   3       17.29       23.89      4.02 o 
   2  19   3      282.23      282.48      6.79 o 
   3  19   3      270.96      264.20      7.42 o 
   4  19   3      116.32      110.40      6.88 o 
   5  19   3       23.65       25.72      3.60 o 
   6  19   3        3.51        1.97      5.79 o 
  -6  20   3        4.93        3.53      5.43 o 
  -5  20   3       12.69       13.13      5.99 o 
  -4  20   3       14.89       17.65      4.53 o 
  -3  20   3      150.16      148.50      6.08 o 
  -2  20   3      261.67      256.06      7.51 o 
  -1  20   3       26.00       21.66      3.73 o 
   0  20   3       57.05       46.59      3.81 o 
   1  20   3       40.24       31.18      4.13 o 
   2  20   3       80.27       83.47      7.46 o 
   3  20   3        2.13        2.79      3.64 o 
   4  20   3      111.90      106.72      5.56 o 
   5  20   3       65.71       52.02      4.51 o 
  -4  21   3        0.01        1.22      4.09 o 
  -3  21   3        4.30        6.49      3.75 o 
  -2  21   3      205.11      181.30      5.23 o 
  -1  21   3       46.71       36.07      3.41 o 
   0  21   3        6.69        8.63      3.13 o 
   1  21   3        9.68       16.76      5.26 o 
   2  21   3       61.29       65.75      8.57 o 
   3  21   3       82.85       72.81     20.37 o 
   4  21   3        2.61        6.40      3.82 o 
  -2  22   3      252.57      274.24      9.11 o 
  -1  22   3       77.24       78.76      7.30 o 
   0  22   3      106.25       92.96      6.46 o 
   1  22   3       10.02       14.99      4.34 o 
   2  22   3        7.05       15.42      7.21 o 
 -12   0   4        5.91       14.56      6.10 o 
 -11   0   4      152.82      161.72     10.81 o 
 -10   0   4      101.21       84.87     12.78 o 
  -9   0   4       31.17       23.46     14.39 o 
  -8   0   4      123.27       98.71     13.97 o 
  -7   0   4      481.36      501.73     17.55 o 
  -6   0   4      339.42      376.16     15.09 o 
  -5   0   4       51.20       43.84      6.11 o 
  -4   0   4     1874.76     2039.53     35.12 o 
  -3   0   4     1732.07     1764.24     30.79 o 
  -2   0   4      117.30       95.74      7.27 o 
  -1   0   4     1543.90     1345.40     25.00 o 
   0   0   4       64.15       68.46      9.23 o 
   1   0   4      530.20      503.69     18.50 o 
   2   0   4    12536.01    13113.56     87.93 o 
   3   0   4     2304.67     2426.68     21.43 o 
   4   0   4      320.38      313.93      9.69 o 
   5   0   4        4.05        7.05      6.03 o 
   6   0   4      598.60      582.00      7.26 o 
   7   0   4     2667.08     2715.67     25.52 o 
   8   0   4      231.35      239.01      8.11 o 
   9   0   4       72.72       69.32      8.27 o 
  10   0   4       84.27       84.58      7.43 o 
  11   0   4       23.93       25.91      5.19 o 
 -12   1   4       24.88       21.34      4.59 o 
 -11   1   4        7.27        8.62      4.94 o 
 -10   1   4       19.68       20.87      6.23 o 
  -9   1   4        1.25       10.92      9.92 o 
  -8   1   4      534.75      520.81     13.73 o 
  -7   1   4      187.86      180.21      9.70 o 
  -6   1   4     1048.64     1000.24     16.41 o 
  -5   1   4       10.47        4.41      6.91 o 
  -4   1   4       44.94       62.94      7.09 o 
  -3   1   4      279.03      307.94     37.76 o 
  -2   1   4      269.72      303.60     15.95 o 
  -1   1   4      147.07      135.82      7.43 o 
   0   1   4      641.99      603.43     13.10 o 
   1   1   4     4074.02     4040.89     51.91 o 
   2   1   4     4955.10     5029.76     54.66 o 
   3   1   4      956.94      986.00     12.46 o 
   4   1   4      589.60      580.18      8.51 o 
   5   1   4      311.92      326.67     10.48 o 
   6   1   4      171.47      173.73      3.99 o 
   7   1   4       99.34      100.37      8.52 o 
   8   1   4      290.91      314.54      7.44 o 
   9   1   4        6.06        4.69      5.29 o 
  10   1   4       10.31        6.32      4.44 o 
  11   1   4       12.39       18.98      3.65 o 
 -12   2   4        0.78        2.61      4.02 o 
 -11   2   4       23.04       18.01      6.02 o 
 -10   2   4        2.59        3.25      6.11 o 
  -9   2   4      333.96      297.19      9.63 o 
  -8   2   4      580.23      654.13     26.33 o 
  -7   2   4      228.06      204.60      7.02 o 
  -6   2   4        0.28        2.09      4.78 o 
  -5   2   4      615.95      566.37     16.11 o 
  -4   2   4      762.99      686.61     29.94 o 
  -3   2   4       30.73       18.75      8.41 o 
  -2   2   4     1024.77      979.93     22.05 o 
  -1   2   4        5.64       16.39      5.51 o 
   0   2   4        1.01       10.55      8.75 o 
   1   2   4      162.58      143.63     12.89 o 
   2   2   4      892.66      953.52     25.05 o 
   3   2   4      491.42      524.07      9.63 o 
   4   2   4       55.48       55.47      3.90 o 
   5   2   4       37.12       33.57      3.91 o 
   6   2   4       77.78       81.95      4.65 o 
   7   2   4      163.51      192.04      8.94 o 
   8   2   4      893.33      907.87     12.45 o 
   9   2   4       82.63       70.18      6.62 o 
  10   2   4       88.44       80.25      5.87 o 
  11   2   4      281.54      295.40      8.78 o 
 -12   3   4       66.48       65.71      6.91 o 
 -11   3   4       18.80       32.91      6.03 o 
 -10   3   4       98.67       93.28      8.29 o 
  -9   3   4       49.45       53.62      7.44 o 
  -8   3   4       52.26       62.42      5.60 o 
  -7   3   4      606.08      574.54      8.58 o 
  -6   3   4        0.07        2.81      4.21 o 
  -5   3   4       59.31       81.14      6.06 o 
  -4   3   4        0.00       -2.14      8.96 o 
  -3   3   4     1275.45     1418.57     29.74 o 
  -2   3   4      133.40      112.70      8.65 o 
  -1   3   4      414.36      365.38     11.40 o 
   0   3   4       88.08       85.24     10.88 o 
   1   3   4      205.22      178.00     15.19 o 
   2   3   4      980.62      911.19     24.51 o 
   3   3   4        1.17        3.55      3.33 o 
   4   3   4      576.23      566.98      9.88 o 
   5   3   4       87.35       81.91      4.25 o 
   6   3   4        0.14        2.30      4.17 o 
   7   3   4      208.31      221.14      8.09 o 
   8   3   4       11.70       15.28      4.27 o 
   9   3   4        1.06        3.48      4.26 o 
  10   3   4      326.49      297.86     18.94 o 
  11   3   4        2.61        5.26      4.83 o 
 -12   4   4        7.04        9.84      6.30 o 
 -11   4   4       28.40       23.71      5.71 o 
 -10   4   4        2.58        9.12      6.82 o 
  -9   4   4     3261.75     3178.82     29.69 o 
  -8   4   4      270.77      251.57      7.02 o 
  -7   4   4        1.37        3.83      5.51 o 
  -6   4   4        0.03        2.70      4.94 o 
  -5   4   4        2.48        4.38      4.35 o 
  -4   4   4     1153.96     1134.83     16.60 o 
  -3   4   4      474.65      512.93     20.37 o 
  -2   4   4        6.01        7.41      5.30 o 
  -1   4   4      425.86      421.62     25.70 o 
   0   4   4       19.63       31.62      8.10 o 
   1   4   4      360.61      358.61     16.67 o 
   2   4   4     1233.22     1222.93     26.31 o 
   3   4   4        1.85        3.17      2.99 o 
   4   4   4      258.15      258.57      8.55 o 
   5   4   4      110.74      103.73      4.65 o 
   6   4   4       29.39       37.06      4.73 o 
   7   4   4      550.97      597.58     13.59 o 
   8   4   4      150.72      157.82      5.74 o 
   9   4   4       10.94        8.28      4.24 o 
  10   4   4        0.02        2.13      6.03 o 
  11   4   4       74.04       70.32      6.15 o 
 -11   5   4        4.16        3.90      5.27 o 
 -10   5   4      357.89      299.86     26.42 o 
  -9   5   4       34.49       45.72      5.75 o 
  -8   5   4     1437.41     1364.70     32.89 o 
  -7   5   4      157.88      166.92      7.00 o 
  -6   5   4      372.11      343.97      7.50 o 
  -5   5   4      220.29      200.44      8.27 o 
  -4   5   4       15.23       13.92      5.19 o 
  -3   5   4      205.91      225.68      7.43 o 
  -2   5   4        6.97        8.15      5.78 o 
  -1   5   4       10.22       20.52      6.31 o 
   0   5   4      839.38      861.90     50.54 o 
   1   5   4      677.19      752.32     30.71 o 
   2   5   4      649.61      648.17     13.56 o 
   3   5   4        4.46        5.80      3.89 o 
   4   5   4       34.23       30.54      4.03 o 
   5   5   4       13.48       13.11      3.81 o 
   6   5   4     1435.60     1496.50     18.73 o 
   7   5   4       86.73      103.88      6.51 o 
   8   5   4      159.82      148.42      7.65 o 
   9   5   4      184.97      175.79      7.30 o 
  10   5   4        0.09        4.05      6.32 o 
 -11   6   4        9.01        6.09      6.27 o 
 -10   6   4        5.81        6.69      5.96 o 
  -9   6   4      445.83      419.08      8.39 o 
  -8   6   4     1287.08     1294.58     13.27 o 
  -7   6   4        0.45        3.45      5.87 o 
  -6   6   4        5.71        7.61      5.04 o 
  -5   6   4      828.53      803.11     22.70 o 
  -4   6   4       11.01        6.11      4.72 o 
  -3   6   4        7.26        4.30      6.22 o 
  -2   6   4      708.63      649.63     11.27 o 
  -1   6   4      117.18      123.10     11.96 o 
   0   6   4       43.81       50.90      9.54 o 
   1   6   4     3126.73     3177.22     18.46 o 
   2   6   4        3.36        4.73      3.74 o 
   3   6   4        2.02        2.25      3.95 o 
   4   6   4        7.60       10.15      3.93 o 
   5   6   4      157.89      162.31      5.26 o 
   6   6   4       79.02       75.78      5.67 o 
   7   6   4      227.15      253.86      6.79 o 
   8   6   4      105.02      104.42      5.81 o 
   9   6   4      107.35      100.93      6.26 o 
  10   6   4       18.73       24.56      6.17 o 
 -11   7   4        6.42       -1.36      5.41 o 
 -10   7   4        0.94        4.78      5.82 o 
  -9   7   4      145.10      118.95      8.79 o 
  -8   7   4      948.58      989.68     25.19 o 
  -7   7   4      592.12      611.91     15.17 o 
  -6   7   4        0.20        0.77      5.03 o 
  -5   7   4      405.20      412.78      9.13 o 
  -4   7   4       50.98       42.61      6.04 o 
  -3   7   4      192.19      189.57     13.00 o 
  -2   7   4       44.89       47.23      3.44 o 
  -1   7   4       32.59       38.37      4.18 o 
   0   7   4      146.36      135.84      3.89 o 
   1   7   4      471.27      580.68      5.28 o 
   2   7   4      878.64      920.35      9.80 o 
   3   7   4      588.06      586.44      7.37 o 
   4   7   4      155.98      160.36      6.40 o 
   5   7   4      199.44      202.27      6.34 o 
   6   7   4      894.65      937.18     13.00 o 
   7   7   4       95.23       97.55      6.35 o 
   8   7   4       15.11       13.61      5.03 o 
   9   7   4        1.76        3.34      5.03 o 
  10   7   4       31.05       24.69      6.07 o 
 -11   8   4        0.31        0.79      3.99 o 
 -10   8   4       11.56       11.81      6.64 o 
  -9   8   4       28.16       30.65      5.29 o 
  -8   8   4      403.92      426.11     10.19 o 
  -7   8   4      430.16      436.27     10.68 o 
  -6   8   4       38.02       45.48      6.91 o 
  -5   8   4      197.58      200.58     14.04 o 
  -4   8   4      206.51      227.82      8.09 o 
  -3   8   4     1278.60     1279.30     12.12 o 
  -2   8   4       39.15       25.33      3.50 o 
  -1   8   4      597.60      549.47     10.63 o 
   0   8   4      270.56      298.48      4.81 o 
   1   8   4      448.53      440.15      6.59 o 
   2   8   4       38.20       35.03      3.61 o 
   3   8   4      281.13      298.67      6.91 o 
   4   8   4      430.68      444.40     18.85 o 
   5   8   4       38.26       36.81      4.65 o 
   6   8   4     2048.59     2109.45     14.37 o 
   7   8   4        3.03        8.42      5.23 o 
   8   8   4        7.53        2.57      4.75 o 
   9   8   4       29.53       30.44      5.09 o 
  10   8   4        3.36        3.13      4.83 o 
 -11   9   4        7.22       11.90      5.38 o 
 -10   9   4        3.77        5.45      4.27 o 
  -9   9   4        1.46        1.41      5.42 o 
  -8   9   4       61.30       60.01      6.78 o 
  -7   9   4      808.02      853.02     13.31 o 
  -6   9   4      419.94      426.59     10.38 o 
  -5   9   4     1319.44     1349.53     10.98 o 
  -4   9   4      750.75      744.71     11.05 o 
  -3   9   4      228.95      226.15      5.41 o 
  -2   9   4        9.66        8.30      3.44 o 
  -1   9   4      763.01      791.45     12.27 o 
   0   9   4       39.01       41.20      3.44 o 
   1   9   4       66.14       55.94      3.74 o 
   2   9   4      187.45      203.15      4.78 o 
   3   9   4      154.90      144.37      5.22 o 
   4   9   4      204.63      187.09      7.32 o 
   5   9   4      114.54      107.86      8.38 o 
   6   9   4      264.67      287.91     29.37 o 
   7   9   4      316.32      299.86      7.09 o 
   8   9   4       21.56       30.82      4.59 o 
   9   9   4      135.92      145.32      9.71 o 
  10   9   4        0.39       -1.26      4.88 o 
 -10  10   4        7.01        9.44      4.07 o 
  -9  10   4        5.36        9.46      4.30 o 
  -8  10   4        1.75        4.90      4.94 o 
  -7  10   4      869.95      867.17     10.84 o 
  -6  10   4       90.08      116.42      6.80 o 
  -5  10   4      721.40      716.46      7.79 o 
  -4  10   4      536.97      467.05      7.60 o 
  -3  10   4       53.53       48.36      4.39 o 
  -2  10   4      126.62      125.43      4.39 o 
  -1  10   4      145.26      160.65      4.62 o 
   0  10   4      134.52      144.24      6.61 o 
   1  10   4      613.51      589.02      6.60 o 
   2  10   4      398.97      413.91      8.48 o 
   3  10   4       35.19       32.90      4.59 o 
   4  10   4      803.25      763.85     11.39 o 
   5  10   4        9.39       18.45      7.26 o 
   6  10   4        0.25        8.25      4.97 o 
   7  10   4       16.37       17.09      4.63 o 
   8  10   4        6.64        6.57      4.07 o 
   9  10   4       18.06       19.25      4.13 o 
 -10  11   4       32.98       23.36      5.52 o 
  -9  11   4      170.66      167.05      5.31 o 
  -8  11   4       47.95       42.79      5.01 o 
  -7  11   4      100.03      100.81      4.74 o 
  -6  11   4       24.90       32.94      4.50 o 
  -5  11   4      334.83      344.02      8.63 o 
  -4  11   4      422.29      424.85      9.45 o 
  -3  11   4      188.46      186.45      7.32 o 
  -2  11   4      499.85      546.46      9.47 o 
  -1  11   4      200.22      201.51      8.28 o 
   0  11   4       35.67       42.59      5.43 o 
   1  11   4        7.97        9.67      3.84 o 
   2  11   4      296.79      303.49      5.77 o 
   3  11   4        0.00       -3.77      6.03 o 
   4  11   4      115.90      117.74     18.55 o 
   5  11   4       19.62       26.29      5.44 o 
   6  11   4      482.22      525.58     25.71 o 
   7  11   4      281.72      307.03      9.48 o 
   8  11   4      487.47      549.35      9.40 o 
   9  11   4      135.20      133.64      6.52 o 
 -10  12   4      101.81       87.45      6.05 o 
  -9  12   4       18.07       18.59      5.82 o 
  -8  12   4        5.90        8.49      4.29 o 
  -7  12   4      469.13      437.97      6.57 o 
  -6  12   4     3201.87     3248.64     19.14 o 
  -5  12   4       47.11       48.41      4.92 o 
  -4  12   4        4.10        7.10      4.57 o 
  -3  12   4      284.69      301.51     14.25 o 
  -2  12   4       54.93       56.22      5.22 o 
  -1  12   4        7.91        8.64      8.78 o 
   0  12   4        2.01        0.34      8.55 o 
   1  12   4       35.84       33.79      4.83 o 
   2  12   4        2.85        6.50      4.57 o 
   3  12   4       90.35      104.89      5.73 o 
   4  12   4      213.99      212.51      6.47 o 
   5  12   4      347.89      409.48     10.88 o 
   6  12   4      195.89      171.85      9.25 o 
   7  12   4      139.16      134.02      5.24 o 
   8  12   4      143.58      162.99      6.25 o 
   9  12   4      402.17      383.95      9.92 o 
  -9  13   4       26.54       24.98      5.66 o 
  -8  13   4      123.51      116.29      6.81 o 
  -7  13   4      149.91      146.04      4.73 o 
  -6  13   4      654.81      644.94     12.84 o 
  -5  13   4       33.04       35.04      5.24 o 
  -4  13   4      628.76      650.94     10.95 o 
  -3  13   4        3.37        5.35      4.32 o 
  -2  13   4       17.49       15.50      4.63 o 
  -1  13   4      109.54      106.29     11.48 o 
   0  13   4       43.93       45.15      5.20 o 
   1  13   4      191.53      195.88      7.18 o 
   2  13   4      189.20      178.08      6.34 o 
   3  13   4       42.26       37.61      5.32 o 
   4  13   4        2.38        1.48      4.45 o 
   5  13   4      162.97      161.55      5.82 o 
   6  13   4      134.86      122.27      5.35 o 
   7  13   4       27.85       21.67      4.01 o 
   8  13   4       90.56       96.00      7.56 o 
  -9  14   4       50.03       52.79      5.84 o 
  -8  14   4      104.81       96.29      4.09 o 
  -7  14   4       37.68       36.59      4.07 o 
  -6  14   4       25.75       30.93      4.45 o 
  -5  14   4     1009.60     1054.19     12.77 o 
  -4  14   4       73.33       86.70      5.83 o 
  -3  14   4       66.65       60.15      4.80 o 
  -2  14   4        0.19        4.18      6.17 o 
  -1  14   4      233.17      235.80     13.21 o 
   0  14   4       56.99       66.52      5.14 o 
   1  14   4      375.08      350.09      8.65 o 
   2  14   4      118.53      116.41      6.20 o 
   3  14   4        4.92        3.54      5.55 o 
   4  14   4       98.65      105.27      5.67 o 
   5  14   4      118.44      109.28      4.61 o 
   6  14   4        5.76        3.14      3.98 o 
   7  14   4       10.04        9.07      3.64 o 
   8  14   4      198.18      199.17      8.09 o 
  -8  15   4        1.71        2.58      3.66 o 
  -7  15   4       29.13       26.74      3.75 o 
  -6  15   4      277.90      277.28      8.60 o 
  -5  15   4      347.48      318.54      8.58 o 
  -4  15   4       25.42       17.89      4.09 o 
  -3  15   4      140.75      133.22      6.04 o 
  -2  15   4      306.79      350.06     10.62 o 
  -1  15   4      678.29      714.53     13.60 o 
   0  15   4       10.22       12.12      5.05 o 
   1  15   4        7.68       18.71      5.77 o 
   2  15   4        2.28        3.01      5.55 o 
   3  15   4      551.13      553.71     11.10 o 
   4  15   4      423.61      432.42     12.02 o 
   5  15   4      237.51      244.12      6.14 o 
   6  15   4       68.97       75.58      6.06 o 
   7  15   4        2.25        4.34      3.97 o 
  -8  16   4       12.00        1.37      6.30 o 
  -7  16   4        9.96       14.31      4.00 o 
  -6  16   4        7.01        4.46      3.95 o 
  -5  16   4        0.03       -0.48      4.34 o 
  -4  16   4        0.49        1.24      3.84 o 
  -3  16   4      123.63      112.92      5.45 o 
  -2  16   4       76.09       72.38      5.34 o 
  -1  16   4      779.59      749.32     12.59 o 
   0  16   4      195.42      210.31      9.60 o 
   1  16   4      169.66      157.40      6.48 o 
   2  16   4      194.79      149.99      7.19 o 
   3  16   4      437.10      461.94     13.49 o 
   4  16   4       22.82       24.41      4.60 o 
   5  16   4      383.53      358.55      9.89 o 
   6  16   4       29.39       22.43      4.40 o 
   7  16   4       34.85       33.57      5.96 o 
  -7  17   4      188.25      184.54      8.61 o 
  -6  17   4       75.64       67.59      4.23 o 
  -5  17   4       12.83       11.01      6.88 o 
  -4  17   4        6.91        8.47      3.39 o 
  -3  17   4       60.42       60.01      4.83 o 
  -2  17   4      486.69      483.10      8.00 o 
  -1  17   4      149.81      124.56      6.76 o 
   0  17   4       19.76       29.49      7.05 o 
   1  17   4      211.20      216.50      6.68 o 
   2  17   4        2.92        6.14      4.80 o 
   3  17   4      143.24      124.99      5.61 o 
   4  17   4      489.75      516.72      9.35 o 
   5  17   4      273.28      268.61      5.38 o 
   6  17   4        7.41        7.83      3.70 o 
  -6  18   4       43.54       35.82      6.13 o 
  -5  18   4       54.54       45.32      8.64 o 
  -4  18   4       79.22       78.69      3.70 o 
  -3  18   4       81.61       77.32      5.13 o 
  -2  18   4      777.49      738.12      7.84 o 
  -1  18   4      528.41      521.45      8.03 o 
   0  18   4       49.91       44.06      4.92 o 
   1  18   4      308.18      301.69      8.77 o 
   2  18   4       13.56        7.67      4.58 o 
   3  18   4       14.67       14.60      4.34 o 
   4  18   4      435.47      424.31     23.96 o 
   5  18   4       99.66       92.64      4.17 o 
  -5  19   4       24.84       16.72      5.48 o 
  -3  19   4        7.71        8.71      3.66 o 
  -2  19   4        9.57        5.00      4.01 o 
  -1  19   4      420.36      412.31      7.08 o 
   0  19   4      265.68      256.24      6.14 o 
   1  19   4       26.54       21.16      5.67 o 
   2  19   4        2.70        7.31      5.27 o 
   3  19   4       59.85       56.91      4.32 o 
   4  19   4      361.43      361.06     10.98 o 
  -4  20   4      307.07      266.22      9.28 o 
  -3  20   4       88.51       84.26      3.97 o 
  -2  20   4        3.64        2.70      3.43 o 
  -1  20   4      226.78      231.47      5.41 o 
   0  20   4       32.18       30.79      3.93 o 
   1  20   4       17.44       18.56      3.63 o 
   2  20   4       92.36       70.34      5.28 o 
   3  20   4       46.35       32.65      7.10 o 
  -1  21   4      224.38      204.29      6.26 o 
   0  21   4        0.03       -0.69      6.24 o 
   1  21   4       37.86       30.68      7.24 o 
 -11   1   5       58.58       73.48      6.60 o 
 -10   1   5        0.26       -4.43      5.63 o 
  -9   1   5       46.66       58.16      7.31 o 
  -8   1   5      108.44      120.30     12.38 o 
  -7   1   5       10.77        4.11     10.57 o 
  -6   1   5      247.53      267.30     13.02 o 
  -5   1   5       77.72       74.02      5.26 o 
  -4   1   5     1080.59     1192.78     12.53 o 
  -3   1   5      165.64      165.63      8.57 o 
  -2   1   5       74.59       80.70      5.77 o 
  -1   1   5      308.86      306.91      5.77 o 
   0   1   5       15.34       19.28      3.32 o 
   1   1   5        0.00        6.14      3.32 o 
   2   1   5     1626.21     1665.42     12.14 o 
   3   1   5      474.46      468.63      8.21 o 
   4   1   5       28.43       27.49      5.58 o 
   5   1   5      126.66      120.39      6.78 o 
   6   1   5       95.51       98.85      5.90 o 
   7   1   5        2.38        5.75      7.41 o 
   8   1   5        1.17        1.79      4.15 o 
   9   1   5       12.96        9.54      4.38 o 
  10   1   5       16.48       15.12      5.20 o 
 -11   2   5       34.91       36.53      4.87 o 
 -10   2   5        4.67        0.64      5.53 o 
  -9   2   5      305.24      287.94     13.07 o 
  -8   2   5      382.15      371.23     14.76 o 
  -7   2   5       12.69       18.39      7.25 o 
  -6   2   5        5.18       13.89      7.01 o 
  -5   2   5      108.32      103.05      9.35 o 
  -4   2   5      229.85      299.73      6.38 o 
  -3   2   5        4.19        4.72      4.05 o 
  -2   2   5     1806.63     1992.88     35.41 o 
  -1   2   5        4.58        6.62      2.92 o 
   0   2   5        4.86        7.85      3.04 o 
   1   2   5     1575.31     1580.55      9.30 o 
   2   2   5      233.51      235.00      5.85 o 
   3   2   5      105.91      113.45      5.34 o 
   4   2   5     1286.32     1351.31     13.67 o 
   5   2   5     1047.35     1055.60     17.48 o 
   6   2   5       53.28       53.75      4.95 o 
   7   2   5       83.35       88.00      5.80 o 
   8   2   5       19.06       17.02      4.24 o 
   9   2   5        0.61       -0.12      4.12 o 
  10   2   5      139.16      129.38      6.96 o 
 -11   3   5       33.76       29.69      4.75 o 
 -10   3   5        0.81        1.11      5.38 o 
  -9   3   5       45.49       57.61     10.54 o 
  -8   3   5      686.69      674.27     17.79 o 
  -7   3   5       80.93       96.29      8.24 o 
  -6   3   5       44.49       49.18      7.62 o 
  -5   3   5      203.37      216.86      8.16 o 
  -4   3   5        1.96        1.02      5.52 o 
  -3   3   5      367.81      374.96      6.48 o 
  -2   3   5      550.38      590.93     34.18 o 
  -1   3   5       36.86       39.88      3.16 o 
   0   3   5       62.33       70.46      3.97 o 
   1   3   5        0.57        3.01      4.23 o 
   2   3   5      271.04      298.36      6.49 o 
   3   3   5      197.14      186.67      5.85 o 
   4   3   5      285.16      280.03     13.59 o 
   5   3   5       57.31       62.74      6.25 o 
   6   3   5      225.02      248.50      5.50 o 
   7   3   5        9.04       13.53      4.20 o 
   8   3   5        1.14        3.11      4.12 o 
   9   3   5        0.22       -1.96      4.10 o 
  10   3   5        3.07        6.08      4.84 o 
 -11   4   5       27.80       18.66      4.36 o 
 -10   4   5        2.08        7.89      7.11 o 
  -9   4   5       13.91       36.53      8.39 o 
  -8   4   5        6.68        3.95      7.92 o 
  -7   4   5      688.40      718.01     12.79 o 
  -6   4   5       26.09       36.51      7.65 o 
  -5   4   5      103.19       98.50     10.46 o 
  -4   4   5      721.75      765.81     11.37 o 
  -3   4   5       56.48       60.02     10.94 o 
  -2   4   5       59.45       61.25      4.49 o 
  -1   4   5       47.60       45.45      4.47 o 
   0   4   5       14.58       11.32      4.33 o 
   1   4   5      153.00      158.26      8.08 o 
   2   4   5       14.09       20.27      4.78 o 
   3   4   5       83.40       78.85      5.20 o 
   4   4   5      530.22      555.91     13.90 o 
   5   4   5      151.94      157.49      5.72 o 
   6   4   5      446.37      458.55      6.61 o 
   7   4   5      447.10      437.39      7.16 o 
   8   4   5      896.66      885.97     13.98 o 
   9   4   5        0.52       10.64      6.44 o 
 -11   5   5       68.89       54.89      6.60 o 
 -10   5   5      213.60      192.42      9.62 o 
  -9   5   5       32.28       44.03      6.47 o 
  -8   5   5      734.78      758.29     12.57 o 
  -7   5   5      311.93      318.63     10.50 o 
  -6   5   5       44.94       45.19      7.75 o 
  -5   5   5        0.02        7.67      7.04 o 
  -4   5   5      328.29      336.46     13.59 o 
  -3   5   5      246.86      249.76     13.05 o 
  -2   5   5       26.72       24.76      4.45 o 
  -1   5   5       44.95       51.52      3.65 o 
   0   5   5       72.21       70.75      6.22 o 
   1   5   5      351.62      388.77     12.32 o 
   2   5   5      328.20      332.00      6.87 o 
   3   5   5      241.56      236.44      5.69 o 
   4   5   5        0.01        2.66      4.61 o 
   5   5   5       90.08      101.56      5.32 o 
   6   5   5        0.91        3.25      4.09 o 
   7   5   5       17.24       15.16      4.41 o 
   8   5   5      260.07      241.18     17.56 o 
   9   5   5       29.84       28.35      6.69 o 
 -10   6   5        3.01        8.16      4.94 o 
  -9   6   5       80.35       75.94      6.77 o 
  -8   6   5     1264.97     1276.81     15.36 o 
  -7   6   5       14.37       16.54      8.42 o 
  -6   6   5        6.42        6.69      7.53 o 
  -5   6   5      158.43      156.16     12.05 o 
  -4   6   5      717.35      678.39     11.45 o 
  -3   6   5     1218.73     1165.64     20.08 o 
  -2   6   5      262.10      254.12      7.03 o 
  -1   6   5      199.99      209.89      4.80 o 
   0   6   5       69.75       81.82      5.09 o 
   1   6   5        3.11        6.18      4.00 o 
   2   6   5       70.89       74.48      4.83 o 
   3   6   5      315.06      327.19      5.91 o 
   4   6   5       42.12       48.97      5.13 o 
   5   6   5      166.79      168.50      8.21 o 
   6   6   5        8.40       13.56      4.95 o 
   7   6   5      127.89      129.88      5.35 o 
   8   6   5      318.47      319.40     10.19 o 
   9   6   5       12.00        5.70      5.61 o 
 -10   7   5       38.54       29.67      3.55 o 
  -9   7   5      615.27      563.71     12.02 o 
  -8   7   5       42.77       54.69      7.51 o 
  -7   7   5      339.58      350.28     24.20 o 
  -6   7   5        5.36       12.48      8.23 o 
  -5   7   5       31.30       62.38     14.82 o 
  -4   7   5      101.43       95.66     13.53 o 
  -3   7   5        8.74       17.77      5.08 o 
  -2   7   5      409.72      445.25      7.47 o 
  -1   7   5      602.04      565.53      8.00 o 
   0   7   5       41.63       41.76      3.40 o 
   1   7   5      111.24      102.15      5.08 o 
   2   7   5      218.24      229.45      9.46 o 
   3   7   5     1800.11     1860.10     21.17 o 
   4   7   5       36.84       35.03      5.26 o 
   5   7   5        1.57        3.65      4.90 o 
   6   7   5      360.60      400.71      9.49 o 
   7   7   5        0.26        4.49      4.56 o 
   8   7   5      144.83      151.49      5.11 o 
   9   7   5      108.41      100.77      6.63 o 
 -10   8   5      134.56      137.69      5.79 o 
  -9   8   5       14.03       16.15      5.76 o 
  -8   8   5      351.85      352.98     14.61 o 
  -7   8   5     1393.19     1296.16    100.94 o 
  -6   8   5      194.87      185.59     16.48 o 
  -5   8   5       60.93       57.13      8.39 o 
  -4   8   5       37.46       32.86      6.87 o 
  -3   8   5      713.50      707.00      9.25 o 
  -2   8   5        0.04        1.66      4.82 o 
  -1   8   5      284.16      281.64      5.33 o 
   0   8   5      721.80      713.64      6.51 o 
   1   8   5       30.04       27.09      3.81 o 
   2   8   5      362.30      386.57     10.58 o 
   3   8   5     1530.48     1529.42     13.25 o 
   4   8   5       62.87       68.01      5.52 o 
   5   8   5      243.29      288.11      6.90 o 
   6   8   5      356.83      414.82      7.77 o 
   7   8   5       14.93       20.12      4.56 o 
   8   8   5      136.63      143.39      6.67 o 
   9   8   5       40.58       27.32      5.26 o 
 -10   9   5        9.28        6.07      4.35 o 
  -9   9   5       40.56       42.84      6.10 o 
  -8   9   5       38.94       35.67      8.30 o 
  -7   9   5      256.96      223.54     20.24 o 
  -6   9   5       86.45       86.36      9.96 o 
  -5   9   5      762.35      784.42     10.23 o 
  -4   9   5      903.58      923.29     12.41 o 
  -3   9   5        1.37        7.20      5.61 o 
  -2   9   5      223.63      230.22      7.40 o 
  -1   9   5        0.98       -1.09      4.65 o 
   0   9   5      470.08      467.56      5.74 o 
   1   9   5      340.68      351.34      6.03 o 
   2   9   5       77.88       75.27      4.77 o 
   3   9   5       81.24       73.46      7.06 o 
   4   9   5       24.27       31.02      5.32 o 
   5   9   5       53.07       56.04      6.08 o 
   6   9   5     1932.50     2056.44     17.41 o 
   7   9   5      258.67      271.29      7.06 o 
   8   9   5        0.00        2.07      4.08 o 
  -9  10   5        8.01        6.47      5.06 o 
  -8  10   5        0.05        5.44      6.06 o 
  -7  10   5       56.23       49.64      7.70 o 
  -6  10   5      422.99      411.46     10.91 o 
  -5  10   5      528.83      548.82      9.22 o 
  -4  10   5      713.15      729.85     10.14 o 
  -3  10   5      186.60      208.71      6.82 o 
  -2  10   5      202.64      204.21      6.69 o 
  -1  10   5        1.68        2.31      4.31 o 
   0  10   5        0.04       -0.57      3.60 o 
   1  10   5       86.59      105.66      4.95 o 
   2  10   5       26.33       23.67      4.51 o 
   3  10   5       40.48       43.14      5.17 o 
   4  10   5      670.25      652.85      9.10 o 
   5  10   5        0.13        3.22      4.61 o 
   6  10   5      351.54      377.45      9.04 o 
   7  10   5      275.76      277.56      7.74 o 
   8  10   5        0.19       -4.17      5.74 o 
  -9  11   5      130.36      134.51      8.30 o 
  -8  11   5       59.27       64.14      6.31 o 
  -7  11   5      109.60      105.13      7.52 o 
  -6  11   5       68.88       64.28      7.71 o 
  -5  11   5     2193.78     2273.53     19.94 o 
  -4  11   5      147.11      155.40      6.69 o 
  -3  11   5        4.97        5.00      5.26 o 
  -2  11   5      153.54      159.06      6.31 o 
  -1  11   5      105.92      100.38      5.07 o 
   0  11   5      215.42      229.94      5.67 o 
   1  11   5      308.33      288.63      7.77 o 
   2  11   5        2.08        1.86      5.14 o 
   3  11   5       25.22       29.64      6.39 o 
   4  11   5       78.80       69.09      6.36 o 
   5  11   5     1154.21     1148.30     10.56 o 
   6  11   5       94.61       92.38      6.49 o 
   7  11   5       28.85       22.72      6.09 o 
   8  11   5        0.42        3.60      5.80 o 
  -9  12   5       24.25       32.12      7.18 o 
  -8  12   5        0.99        1.88      5.17 o 
  -7  12   5        2.47        5.47      6.04 o 
  -6  12   5       36.02       29.72      7.05 o 
  -5  12   5        0.02        1.19      7.08 o 
  -4  12   5      478.90      485.12     11.83 o 
  -3  12   5       86.44       99.11      9.77 o 
  -2  12   5      751.84      821.47     13.22 o 
  -1  12   5      419.18      425.17      6.71 o 
   0  12   5        5.82        6.82      5.35 o 
   1  12   5       10.84       12.90      4.65 o 
   2  12   5       47.91       52.23      7.60 o 
   3  12   5        2.54        5.28      5.93 o 
   4  12   5       31.56       36.46      5.90 o 
   5  12   5      271.99      291.50     12.48 o 
   6  12   5       17.40       15.11      5.33 o 
   7  12   5      205.21      213.76      6.39 o 
  -8  13   5      221.03      224.19      6.69 o 
  -7  13   5       41.26       43.92      5.81 o 
  -6  13   5      508.43      500.05     10.08 o 
  -5  13   5      408.08      395.06      9.78 o 
  -4  13   5        0.06        6.45      6.51 o 
  -3  13   5      163.75      164.41     13.21 o 
  -2  13   5        0.49        5.75      7.50 o 
  -1  13   5      237.95      223.19      9.01 o 
   0  13   5      352.35      316.49     19.22 o 
   1  13   5        3.68        4.11      5.24 o 
   2  13   5       14.95       14.83      6.61 o 
   3  13   5       16.32       21.22      5.91 o 
   4  13   5        3.16        0.56      5.16 o 
   5  13   5       36.87       34.70      5.81 o 
   6  13   5      114.51      109.45      7.00 o 
   7  13   5       29.00       26.08      4.48 o 
  -8  14   5       19.84       26.86      6.71 o 
  -7  14   5       26.63       36.45      5.38 o 
  -6  14   5       64.58       54.44      5.90 o 
  -5  14   5     1240.80     1167.56     13.57 o 
  -4  14   5       93.84       97.04      6.89 o 
  -3  14   5      106.87      104.91      7.11 o 
  -2  14   5       41.40       34.73      7.11 o 
  -1  14   5        1.61        1.39      6.47 o 
   0  14   5        1.57        6.16      5.25 o 
   1  14   5      175.84      172.48      9.63 o 
   2  14   5       47.83       42.26      6.80 o 
   3  14   5      124.02      138.06      7.05 o 
   4  14   5       35.49       29.55      4.42 o 
   5  14   5      110.95      119.59      8.58 o 
   6  14   5       39.70       46.73      4.98 o 
  -7  15   5       39.22       26.36      4.48 o 
  -6  15   5      216.79      211.20      7.20 o 
  -5  15   5       16.09       18.32      5.52 o 
  -4  15   5        1.36       -0.10      5.30 o 
  -3  15   5        0.44        1.56      8.59 o 
  -2  15   5       39.40       45.92      5.60 o 
  -1  15   5       18.97       26.30      5.55 o 
   0  15   5      111.72      119.58      7.03 o 
   1  15   5       57.35       73.50      8.07 o 
   2  15   5      244.20      241.09     16.87 o 
   3  15   5       73.73       77.29      6.22 o 
   4  15   5      282.37      280.97      6.65 o 
   5  15   5       18.06       20.30      7.23 o 
   6  15   5      112.40      114.37      7.32 o 
  -6  16   5      498.22      506.62     15.97 o 
  -5  16   5        9.54       10.84      3.85 o 
  -4  16   5       23.05       22.41      5.05 o 
  -3  16   5      305.01      314.53      8.24 o 
  -2  16   5        0.83        4.73      4.90 o 
  -1  16   5        0.38        4.35      4.91 o 
   0  16   5      744.58      716.56     15.74 o 
   1  16   5       11.71       14.04      5.98 o 
   2  16   5        0.05        3.54      5.75 o 
   3  16   5       14.42       20.48      8.27 o 
   4  16   5      352.22      337.18      7.51 o 
   5  16   5      105.42       94.55      7.35 o 
  -5  17   5       16.77       10.11      6.40 o 
  -4  17   5        0.10       -2.78      3.72 o 
  -3  17   5        6.37        4.69      4.00 o 
  -2  17   5       19.21       18.43      4.43 o 
  -1  17   5       91.41       94.80      8.77 o 
   0  17   5      865.75      816.19     17.75 o 
   1  17   5       10.42        9.15      5.54 o 
   2  17   5       50.73       60.22      5.77 o 
   3  17   5        7.73       10.12      3.77 o 
   4  17   5      139.19      139.64      7.78 o 
  -4  18   5       20.07       30.93      9.94 o 
  -3  18   5       84.91       90.92      4.41 o 
  -2  18   5      354.53      374.03      7.86 o 
  -1  18   5       13.80       17.43      5.06 o 
   0  18   5        8.85        6.63      5.05 o 
   1  18   5       37.11       30.06      5.39 o 
   2  18   5       77.76       81.33      7.71 o 
   3  18   5        0.34       -3.37      6.62 o 
  -2  19   5      152.44      158.03      5.77 o 
  -1  19   5      104.54       94.69      5.16 o 
   0  19   5       13.73       14.59      4.58 o 
   1  19   5        1.40        5.21      5.59 o 
 -10   0   6       61.87       64.22      6.73 o 
  -9   0   6        0.05        5.13      7.24 o 
  -8   0   6       11.26       34.50      8.32 o 
  -7   0   6      243.25      253.24     11.44 o 
  -6   0   6      161.52      169.62     10.35 o 
  -5   0   6       53.26       50.04      6.29 o 
  -4   0   6      145.40      134.12     11.31 o 
  -3   0   6       60.49       54.45      7.09 o 
  -2   0   6        2.02        7.11      5.12 o 
  -1   0   6      211.62      227.06      8.13 o 
   0   0   6      572.99      586.11     11.83 o 
   1   0   6       20.15       24.17      6.28 o 
   2   0   6     2552.45     2542.13     48.86 o 
   3   0   6     3131.65     3244.99     31.01 o 
   4   0   6       22.19       25.39      9.62 o 
   5   0   6      276.97      273.70     11.25 o 
   6   0   6       40.71       38.73      7.17 o 
   7   0   6       47.94       48.59      6.22 o 
   8   0   6       11.36       10.66      5.64 o 
 -10   1   6       25.67       32.76      5.52 o 
  -9   1   6       46.33       52.24      5.56 o 
  -8   1   6      437.24      401.92      8.80 o 
  -7   1   6       51.71       45.92      6.30 o 
  -6   1   6      346.12      354.96      8.73 o 
  -5   1   6       57.95       59.19      5.33 o 
  -4   1   6      233.79      244.12      8.84 o 
  -3   1   6      892.74      984.55     10.44 o 
  -2   1   6      442.39      478.06     10.08 o 
  -1   1   6       72.46       75.14      4.66 o 
   0   1   6       43.90       60.25      4.89 o 
   1   1   6      404.54      420.53      6.48 o 
   2   1   6      413.37      433.85      8.04 o 
   3   1   6      771.19      776.18     29.80 o 
   4   1   6      118.81      119.13      7.63 o 
   5   1   6        0.36        2.36      5.58 o 
   6   1   6       69.65       68.37      6.11 o 
   7   1   6        0.21        3.98      5.64 o 
   8   1   6      130.95      119.54      5.19 o 
 -10   2   6       64.44       68.00      4.62 o 
  -9   2   6        1.19       -0.28      4.84 o 
  -8   2   6        0.47        2.60      5.53 o 
  -7   2   6       53.87       55.89      5.13 o 
  -6   2   6       21.14       30.14      5.19 o 
  -5   2   6       32.18       29.95      6.60 o 
  -4   2   6       44.74       46.64      6.51 o 
  -3   2   6        0.02        2.19      5.52 o 
  -2   2   6       83.33       81.41      4.81 o 
  -1   2   6        0.03        2.10      3.84 o 
   0   2   6      134.41      131.88      4.89 o 
   1   2   6      319.52      334.84      9.50 o 
   2   2   6      999.32      990.70     15.73 o 
   3   2   6        0.30        5.30      6.60 o 
   4   2   6      166.66      164.07      8.06 o 
   5   2   6      376.77      390.97      8.78 o 
   6   2   6        1.33        7.74      3.99 o 
   7   2   6       10.80        6.89      4.22 o 
   8   2   6        4.79       -0.11      3.78 o 
 -10   3   6       28.13       33.32      6.16 o 
  -9   3   6        0.04        0.51      4.60 o 
  -8   3   6       31.32       33.52      4.62 o 
  -7   3   6      764.81      824.94     10.24 o 
  -6   3   6        0.64        3.54      6.51 o 
  -5   3   6       44.66       57.43      7.45 o 
  -4   3   6       21.61       19.46      6.56 o 
  -3   3   6     1251.50     1372.82     11.85 o 
  -2   3   6        0.99        4.53      4.27 o 
  -1   3   6      358.33      379.09      7.21 o 
   0   3   6        0.14        2.99      4.96 o 
   1   3   6      294.20      304.09      7.37 o 
   2   3   6      230.94      244.29      7.18 o 
   3   3   6       30.44       38.12      7.58 o 
   4   3   6        2.80        7.14      6.61 o 
   5   3   6       37.72       32.07      5.80 o 
   6   3   6        8.45       11.01      4.02 o 
   7   3   6       58.54       59.98      4.91 o 
   8   3   6       24.35       23.40      3.33 o 
  -9   4   6      557.14      497.36      8.42 o 
  -8   4   6       11.78       12.25      4.39 o 
  -7   4   6     1008.75      996.04     12.52 o 
  -6   4   6        2.71        9.82      6.53 o 
  -5   4   6      184.13      176.41      8.60 o 
  -4   4   6      230.94      260.16      7.27 o 
  -3   4   6      165.64      190.55      6.75 o 
  -2   4   6      519.63      547.05     12.48 o 
  -1   4   6      122.79      130.34      5.85 o 
   0   4   6        8.82        8.25      5.10 o 
   1   4   6        0.08       15.38      6.76 o 
   2   4   6       69.32       73.04      6.22 o 
   3   4   6       99.02      116.28      7.98 o 
   4   4   6      113.23      114.13      7.26 o 
   5   4   6       17.14       17.83      5.56 o 
   6   4   6        4.34        3.22      3.96 o 
   7   4   6       71.27       77.85      5.05 o 
   8   4   6      337.39      318.85      6.78 o 
  -9   5   6      190.32      205.73      5.01 o 
  -8   5   6      460.54      477.66     14.04 o 
  -7   5   6       13.34       11.53      6.27 o 
  -6   5   6      702.70      739.10     26.53 o 
  -5   5   6      450.48      464.45     15.74 o 
  -4   5   6      114.38      128.66      6.72 o 
  -3   5   6        7.26       22.02      5.78 o 
  -2   5   6      182.74      196.90      7.02 o 
  -1   5   6       72.10       78.99      5.01 o 
   0   5   6        5.07        0.74      5.29 o 
   1   5   6        7.59       13.91      5.61 o 
   2   5   6       49.25       48.92      6.07 o 
   3   5   6       92.72      103.48      7.84 o 
   4   5   6       27.72       37.15      6.50 o 
   5   5   6      154.07      153.08      6.72 o 
   6   5   6        3.66        4.09      3.97 o 
   7   5   6      603.85      667.67      8.98 o 
   8   5   6      220.33      230.63      5.76 o 
  -9   6   6       19.59       30.00      3.21 o 
  -8   6   6       37.12       39.64      6.55 o 
  -7   6   6       50.28       56.23      6.63 o 
  -6   6   6        3.56       11.38      7.08 o 
  -5   6   6        5.90        6.63      5.63 o 
  -4   6   6      651.73      680.26      9.91 o 
  -3   6   6      684.10      723.60      8.25 o 
  -2   6   6      376.51      406.64     10.13 o 
  -1   6   6      845.75      893.25     11.98 o 
   0   6   6       13.60       16.22      5.33 o 
   1   6   6      273.83      285.11      7.49 o 
   2   6   6       14.66       18.74      5.80 o 
   3   6   6       42.18       54.11      7.49 o 
   4   6   6      144.17      150.23     10.11 o 
   5   6   6       26.86       32.45      5.50 o 
   6   6   6       52.27       51.91      4.29 o 
   7   6   6      677.06      658.92     22.70 o 
   8   6   6       93.87       92.75      6.19 o 
  -9   7   6       17.61        8.41      3.59 o 
  -8   7   6       28.33       30.47      4.54 o 
  -7   7   6      663.20      678.43      8.94 o 
  -6   7   6       81.18       88.63      8.00 o 
  -5   7   6       56.76       61.48      6.14 o 
  -4   7   6      104.04       95.57      6.76 o 
  -3   7   6      514.92      555.66      7.67 o 
  -2   7   6      955.98     1025.67     17.51 o 
  -1   7   6        1.37        8.06      5.77 o 
   0   7   6       61.49       64.28      5.81 o 
   1   7   6      341.29      335.97      9.82 o 
   2   7   6        2.40        7.89      6.97 o 
   3   7   6      450.64      447.29     10.01 o 
   4   7   6       99.15      105.77      6.88 o 
   5   7   6       30.90       20.69      5.17 o 
   6   7   6       75.85       76.29      5.82 o 
   7   7   6       52.67       40.17      4.73 o 
  -9   8   6        1.52       -0.78      6.01 o 
  -8   8   6       63.42       65.19      4.57 o 
  -7   8   6      152.87      158.15      5.92 o 
  -6   8   6       11.25       11.78      5.34 o 
  -5   8   6       24.98       27.24      5.77 o 
  -4   8   6      521.92      556.33      9.03 o 
  -3   8   6        6.03       15.91      6.03 o 
  -2   8   6       37.95       51.64      6.07 o 
  -1   8   6      763.96      759.82      9.71 o 
   0   8   6      102.85      113.72      6.15 o 
   1   8   6      112.23      117.36      7.28 o 
   2   8   6        0.99        3.20      5.36 o 
   3   8   6      244.60      216.96     15.13 o 
   4   8   6       43.54       39.91      4.61 o 
   5   8   6       99.43       86.54      4.17 o 
   6   8   6      496.09      481.74     11.46 o 
   7   8   6      210.50      203.67      5.39 o 
  -8   9   6       55.94       54.54      4.03 o 
  -7   9   6       96.15       91.95      5.34 o 
  -6   9   6       13.48       18.38      4.97 o 
  -5   9   6       74.73       67.37      5.80 o 
  -4   9   6      129.23      132.13      6.40 o 
  -3   9   6      252.59      263.63      7.10 o 
  -2   9   6        0.48       -0.32      5.17 o 
  -1   9   6        0.67        3.70      5.36 o 
   0   9   6      281.29      272.52      6.62 o 
   1   9   6       55.47       41.03      5.35 o 
   2   9   6       16.62       10.63      4.52 o 
   3   9   6       18.86       17.18      4.56 o 
   4   9   6       47.33       48.77      4.59 o 
   5   9   6        6.14        7.38      3.96 o 
   6   9   6       46.44       49.36      3.91 o 
   7   9   6        0.83        2.62      5.97 o 
  -8  10   6       32.96       26.40      4.97 o 
  -7  10   6       23.77       27.62      5.66 o 
  -6  10   6      341.56      357.60      6.96 o 
  -5  10   6      149.42      148.84      5.96 o 
  -4  10   6      132.05      124.33      7.17 o 
  -3  10   6        7.35       15.99      5.29 o 
  -2  10   6        7.22        5.72      4.87 o 
  -1  10   6      130.13      124.95      4.80 o 
   0  10   6       93.58       93.60      5.36 o 
   1  10   6       72.61       76.69      4.48 o 
   2  10   6        2.47        5.47      3.71 o 
   3  10   6       79.43       76.51      4.93 o 
   4  10   6      723.34      662.76      9.77 o 
   5  10   6       14.87       12.20      3.75 o 
   6  10   6        1.91        5.17      4.36 o 
  -7  11   6      119.47      126.39      9.85 o 
  -6  11   6      565.98      628.83     12.84 o 
  -5  11   6      411.64      421.17     10.68 o 
  -4  11   6      184.23      172.84      5.97 o 
  -3  11   6      671.94      691.26     12.40 o 
  -2  11   6      132.51      119.76      4.77 o 
  -1  11   6       21.57       15.57      4.53 o 
   0  11   6        5.54        6.06      4.45 o 
   1  11   6       94.44       76.73      5.97 o 
   2  11   6      197.80      194.44      5.72 o 
   3  11   6        3.92        9.28      5.03 o 
   4  11   6      178.41      160.05      6.22 o 
   5  11   6      249.20      244.09      6.77 o 
   6  11   6       10.97        6.25      8.34 o 
  -7  12   6       55.30       51.41      5.11 o 
  -6  12   6      563.41      559.18     30.15 o 
  -5  12   6       17.73       12.56      5.61 o 
  -4  12   6      160.59      162.01      5.59 o 
  -3  12   6      151.09      154.06      4.69 o 
  -2  12   6       20.47       15.35      3.75 o 
  -1  12   6       35.65       31.76      4.58 o 
   0  12   6       40.01       35.27      4.45 o 
   1  12   6      131.53      113.59      6.25 o 
   2  12   6       43.16       35.01      4.37 o 
   3  12   6      278.03      256.94      7.13 o 
   4  12   6       23.05       16.38      3.90 o 
   5  12   6        8.72        7.41      4.41 o 
  -6  13   6      113.77      118.82      5.65 o 
  -5  13   6      417.42      360.74      9.73 o 
  -4  13   6      392.33      374.12      6.89 o 
  -3  13   6        4.78       10.77      4.22 o 
  -2  13   6      103.66       91.84      5.74 o 
  -1  13   6       47.20       47.15      5.43 o 
   0  13   6       92.26       86.47      4.98 o 
   1  13   6      207.34      196.17      6.80 o 
   2  13   6        0.33       -0.87      3.91 o 
   3  13   6        0.48       -0.19      4.49 o 
   4  13   6       35.39       24.50      4.11 o 
   5  13   6        0.00       -1.58      3.96 o 
  -6  14   6        0.12       -1.08      5.47 o 
  -5  14   6        2.79        8.62      3.51 o 
  -4  14   6       15.56       17.38      3.89 o 
  -3  14   6       56.09       47.51      4.27 o 
  -2  14   6       93.80      103.86      6.37 o 
  -1  14   6       56.16       54.75      4.70 o 
   0  14   6       45.32       39.37      5.90 o 
   1  14   6      357.78      323.68      7.63 o 
   2  14   6        0.75        1.27      3.72 o 
   3  14   6       16.64       13.89      3.97 o 
   4  14   6      177.79      173.69     15.95 o 
  -5  15   6       13.83       12.17      6.24 o 
  -4  15   6      143.30      145.92      3.92 o 
  -3  15   6      660.98      692.72      7.80 o 
  -2  15   6      110.16      104.36      4.73 o 
  -1  15   6      200.64      176.64      6.42 o 
   0  15   6      218.35      205.51      6.75 o 
   1  15   6       16.62       15.85      3.82 o 
   2  15   6       26.79       26.76      5.05 o 
   3  15   6       31.32       30.09      6.80 o 
  -4  16   6        0.59       -2.90      5.58 o 
  -3  16   6       10.58        3.04      3.37 o 
  -2  16   6        9.94       12.19      4.30 o 
  -1  16   6       13.14       19.15      4.62 o 
   0  16   6      142.88      130.52      5.70 o 
   1  16   6        0.06        1.04      3.36 o 
   2  16   6       38.88       34.47      4.19 o 
  -1  17   6      163.39      152.35      7.98 o 
  -8   1   7       71.40       67.45      8.53 o 
  -7   1   7        3.47        2.28      5.01 o 
  -6   1   7      283.73      282.31      7.67 o 
  -5   1   7      193.73      184.18     13.50 o 
  -4   1   7       85.47       88.76      6.68 o 
  -3   1   7       10.18       12.57      6.02 o 
  -2   1   7      139.84      136.02     14.66 o 
  -1   1   7       45.16       45.98      5.08 o 
   0   1   7      135.35      132.57      4.71 o 
   1   1   7       20.79       19.87      4.07 o 
   2   1   7      377.16      352.52     11.71 o 
   3   1   7      297.03      289.09     24.38 o 
   4   1   7      127.88      128.23      6.47 o 
   5   1   7       16.76       14.20      4.64 o 
   6   1   7       14.93       15.88      3.85 o 
  -8   2   7      172.04      152.57      6.57 o 
  -7   2   7       56.43       58.34      4.85 o 
  -6   2   7        1.17        8.15      5.42 o 
  -5   2   7      117.42      117.93      6.82 o 
  -4   2   7       82.89       77.66      6.63 o 
  -3   2   7      224.90      221.12     10.64 o 
  -2   2   7     1224.73     1266.71     13.31 o 
  -1   2   7       23.61       21.69      3.84 o 
   0   2   7       13.36       11.40      4.55 o 
   1   2   7      188.57      178.00      7.93 o 
   2   2   7       21.23       22.31      6.30 o 
   3   2   7        4.44        7.71      5.71 o 
   4   2   7      447.03      450.39     13.50 o 
   5   2   7        5.77        3.72      3.64 o 
   6   2   7       18.74       24.07      3.87 o 
  -8   3   7       16.89       17.84      6.48 o 
  -7   3   7       23.93       21.11      3.87 o 
  -6   3   7      140.75      132.34      6.55 o 
  -5   3   7       28.25       28.08      5.64 o 
  -4   3   7       19.88       13.95      5.78 o 
  -3   3   7       70.20       75.12     10.11 o 
  -2   3   7       82.61       98.81      6.44 o 
  -1   3   7      348.08      354.11      6.82 o 
   0   3   7      286.17      285.68      6.78 o 
   1   3   7       51.64       40.90      5.22 o 
   2   3   7      100.74       86.11      6.71 o 
   3   3   7      418.31      403.94      8.94 o 
   4   3   7        2.61        4.29      5.05 o 
   5   3   7       62.51       56.36      4.05 o 
   6   3   7        4.26        1.56      2.89 o 
  -8   4   7        0.36        4.59      5.96 o 
  -7   4   7      190.48      191.25      5.06 o 
  -6   4   7      579.86      605.91     12.52 o 
  -5   4   7        4.11       -0.66      6.20 o 
  -4   4   7        2.11        0.27      9.68 o 
  -3   4   7      593.85      588.81     15.50 o 
  -2   4   7       14.47       18.20      8.74 o 
  -1   4   7        4.44        2.32      4.29 o 
   0   4   7        0.06        1.55      4.53 o 
   1   4   7      121.87      119.01      5.68 o 
   2   4   7      565.40      584.02     25.57 o 
   3   4   7       85.14       77.05      6.15 o 
   4   4   7        3.25        8.76      5.04 o 
   5   4   7       58.03       60.40      4.07 o 
   6   4   7       62.50       66.10      4.39 o 
  -7   5   7       11.02       12.55      3.91 o 
  -6   5   7      388.70      390.25      7.74 o 
  -5   5   7       29.83       31.39      4.78 o 
  -4   5   7        8.52       22.54      6.83 o 
  -3   5   7      928.77      901.32     18.20 o 
  -2   5   7      134.77      136.74      8.05 o 
  -1   5   7        0.09        1.03      5.93 o 
   0   5   7       67.88       57.46      6.87 o 
   1   5   7      120.34      105.44      5.54 o 
   2   5   7        0.17        2.49      5.36 o 
   3   5   7       13.16        8.07      5.32 o 
   4   5   7       18.93       15.53      4.95 o 
   5   5   7       79.88       78.23      4.14 o 
   6   5   7      241.80      243.25      7.61 o 
  -7   6   7       56.13       55.68      4.20 o 
  -6   6   7       28.58       34.15      6.36 o 
  -5   6   7        0.85       -0.03      4.58 o 
  -4   6   7      304.37      314.94      7.98 o 
  -3   6   7      463.92      504.38     14.56 o 
  -2   6   7      180.34      210.89     12.51 o 
  -1   6   7       89.62       98.80      6.98 o 
   0   6   7       37.55       33.85      4.73 o 
   1   6   7       12.00       14.96      4.59 o 
   2   6   7        2.13        1.84      5.21 o 
   3   6   7       13.01       15.34      5.03 o 
   4   6   7        0.22        2.69      5.76 o 
   5   6   7        0.56        4.05      3.47 o 
  -7   7   7      194.32      195.64      4.89 o 
  -6   7   7       46.98       47.12      4.53 o 
  -5   7   7       26.91       29.36      4.62 o 
  -4   7   7      218.39      241.90      8.26 o 
  -3   7   7       49.47       50.88      9.42 o 
  -2   7   7       83.91       83.84      7.81 o 
  -1   7   7       34.85       41.42      6.56 o 
   0   7   7       46.07       34.38      4.60 o 
   1   7   7       88.46       91.29      5.75 o 
   2   7   7       99.42       84.88      6.00 o 
   3   7   7        1.01        1.17      4.69 o 
   4   7   7       12.32       12.44      4.52 o 
   5   7   7       38.95       46.10      6.77 o 
  -6   8   7        0.00        3.08      3.89 o 
  -5   8   7      193.97      195.55      5.68 o 
  -4   8   7      513.87      529.96      9.72 o 
  -3   8   7      396.15      402.90     15.56 o 
  -2   8   7      146.46      152.06      9.12 o 
  -1   8   7      135.37      122.44      6.80 o 
   0   8   7       33.41       35.38      4.35 o 
   1   8   7        1.64        4.83      4.06 o 
   2   8   7        9.60        6.86      4.76 o 
   3   8   7        7.65        3.72      4.54 o 
   4   8   7       48.71       37.98      4.57 o 
   5   8   7      152.05      150.52      7.84 o 
  -6   9   7       24.42       18.82      4.05 o 
  -5   9   7       22.60       32.25      4.23 o 
  -4   9   7       97.69      102.41      5.00 o 
  -3   9   7        0.36       -2.26      4.93 o 
  -2   9   7      104.71      112.31      6.25 o 
  -1   9   7        1.55        1.38      5.43 o 
   0   9   7      109.15      104.18      6.44 o 
   1   9   7      273.87      278.28     14.06 o 
   2   9   7       20.00       13.62      4.60 o 
   3   9   7      182.12      153.80      8.20 o 
   4   9   7       47.98       57.46      4.75 o 
  -6  10   7      222.68      244.07      9.47 o 
  -5  10   7      284.47      308.50      7.77 o 
  -4  10   7      353.30      354.62      6.25 o 
  -3  10   7        1.32       -0.63      4.74 o 
  -2  10   7       33.36       28.24      7.22 o 
  -1  10   7      118.99      111.63      6.12 o 
   0  10   7       35.95       40.82      4.27 o 
   1  10   7        0.03        5.80      6.92 o 
   2  10   7      365.05      385.00     11.17 o 
   3  10   7      407.71      353.64     10.00 o 
   4  10   7      305.97      302.23      9.57 o 
  -5  11   7      333.31      335.87     15.67 o 
  -4  11   7        2.80        2.69      4.19 o 
  -3  11   7       92.19       84.91      5.25 o 
  -2  11   7        4.87        4.06      3.60 o 
  -1  11   7       54.68       48.46      6.32 o 
   0  11   7       74.61       60.33      5.16 o 
   1  11   7       43.10       29.44      6.81 o 
   2  11   7        2.14        5.31      6.02 o 
   3  11   7        2.20       -0.61      5.58 o 
  -4  12   7      353.56      366.78     10.06 o 
  -3  12   7        1.71        5.96      4.05 o 
  -2  12   7       64.15       57.15      3.81 o 
  -1  12   7        0.78        6.17      4.47 o 
   0  12   7        9.98       10.39      4.38 o 
   1  12   7       31.33       38.47      6.35 o 
   2  12   7        0.78        7.76      5.73 o 
  -3  13   7        2.63        8.22      5.90 o 
  -2  13   7       20.16       14.27      6.13 o 
  -1  13   7        2.39        7.09      5.64 o 
   0  13   7       79.88       75.00      4.74 o 
   1  13   7       55.96       47.83      6.48 o 
  -5   0   8       84.81       80.12      6.59 o 
  -4   0   8       57.38       48.76      6.75 o 
  -3   0   8       14.84        8.39      5.98 o 
  -2   0   8       35.03       25.33      6.27 o 
  -1   0   8       11.09        7.59      6.03 o 
   0   0   8       25.35       23.10      6.05 o 
   1   0   8        3.13       10.22      6.00 o 
   2   0   8       11.40       20.93      6.31 o 
   3   0   8     1715.50     1720.16     18.26 o 
  -5   1   8       13.97       26.24      6.08 o 
  -4   1   8        0.98       -0.32      4.08 o 
  -3   1   8        0.82       -2.01      6.10 o 
  -2   1   8       12.78       10.79      6.53 o 
  -1   1   8      325.11      330.66     14.87 o 
   0   1   8      581.56      613.92     12.73 o 
   1   1   8      345.13      336.38     11.71 o 
   2   1   8       66.22       70.29      4.84 o 
   3   1   8      804.06      849.63      9.40 o 
  -5   2   8      102.13      113.14      7.53 o 
  -4   2   8        3.21        0.07      5.98 o 
  -3   2   8       96.69       83.55      7.40 o 
  -2   2   8      551.03      527.08     11.49 o 
  -1   2   8       29.79       33.61      5.04 o 
   0   2   8       45.30       51.61      3.81 o 
   1   2   8       34.10       40.08      4.54 o 
   2   2   8       71.48       53.51      5.76 o 
   3   2   8        7.57       10.66      3.95 o 
  -5   3   8        1.49       -0.28      6.33 o 
  -4   3   8        1.65        3.59      6.58 o 
  -3   3   8      129.03      139.14      8.46 o 
  -2   3   8        1.81        4.04      6.74 o 
  -1   3   8      111.84      111.33      5.02 o 
   0   3   8       21.46       18.24      3.43 o 
   1   3   8       18.80       28.55      5.67 o 
   2   3   8       29.14       23.69      4.11 o 
   3   3   8       90.56       90.46      4.57 o 
  -4   4   8       14.88       15.86      6.67 o 
  -3   4   8      121.63      105.53      8.25 o 
  -2   4   8      271.93      292.96      9.87 o 
  -1   4   8       58.99       53.94      5.14 o 
   0   4   8       27.54       33.21      3.50 o 
   1   4   8        0.12       -0.40      3.79 o 
   2   4   8       18.75       18.78      4.53 o 
  -4   5   8       31.05       16.87      6.37 o 
  -3   5   8       68.66       66.27      7.40 o 
  -2   5   8        5.19        6.27      6.51 o 
  -1   5   8        0.31        7.03      4.13 o 
   0   5   8       28.21       21.79      4.38 o 
   1   5   8      145.82      175.99     12.81 o 
   2   5   8        2.74        7.54      3.80 o 
  -4   6   8       13.76       19.62      6.31 o 
  -3   6   8       18.87       23.16      6.90 o 
  -2   6   8       98.33       95.42      7.74 o 
  -1   6   8      340.03      338.72      6.78 o 
   0   6   8      208.26      202.10      8.03 o 
   1   6   8       46.69       48.77      5.98 o 
   2   6   8      350.10      340.97      9.11 o 
  -3   7   8        0.77        1.20      6.17 o 
  -2   7   8      133.91      127.51      8.06 o 
  -1   7   8        1.44       14.01      6.80 o 
   0   7   8       12.44       15.20      5.34 o 
   1   7   8       16.40        9.16      5.22 o 
  -1   8   8      226.93      233.82      8.65 o 
                                                 
